# Supplementary material for: Comparative analysis of text readability and writing styles in AI-generated vs. Human-written academic abstracts
Source: PLoS One. 2026 Apr 8;21(4):e0343163. doi: 10.1371/journal.pone.0343163 (PMC13061212; doi:10.1371/journal.pone.0343163)
Supplement: S1 File — (XLSX) [file pone.0343163.s001.xlsx]

## Sheet: Corpus data
		human-written	AI-generated (Kimi)	article title
	Linguistics	Studies in Second Language Learning and Teaching	Please write an abstract no more than 300 words based on the paper attached.
	paper 1	Teacher professional development (PD) has been shown to have numerous benefits, such as greater self-efficacy, higher motivation, and enhanced wellbeing (e.g., Kimura, 2014;Polin, 2023; Wang & Chen, 2022), and teaching additional languages is certainly no exception. However, the extent to which teachers are willing and able to engage in PD throughout their careers depends on many factors, some of…	This study explores the concept of language teacher professional curiosity (LTPC) and its role in driving professional development (PD) among language teachers. The research involved 12 secondary school language teachers from Austria and Poland, examining the nature of their professional curiosity, the behaviors it motivates, and the factors that mediate these behaviors. The findings reveal that …
	paper 2	The present study employs regulatory focus theory (Higgins, 1997) to investigate the effects of L2 speakers’ chronic regulatory focus on their L2 pragmatic versus gram_x005f_x0002_matical awareness. It involved the participation of 121 Chinese students, who are English language learners, at a university in the United States. Haws et al.’s (2010) questionnaire was used to examine the participants’…	This study investigates the relationship between second language (L2) learners' regulatory focus and their pragmatic and grammatical awareness. Regulatory focus theory posits two motivational orientations: promotion focus, characterized by a concern for growth and achievement, and prevention focus, marked by a concern for safety and responsibility. The study involved 121 ESL speakers at a U.S. un…
	paper 3	The extent to which L2 television is viewed by foreign language learners will depend on the degree to which it is understood. The addition of captions has been shown to support comprehension (e.g., Birulés-Muntané & Soto-Faraco, 2016; Montero-Perez, Peters, & Desmet, 2014), especially when proficiency is low (e.g., Lavaur & Bairstow, 2011). Yet, little is known about the extent to which captions …	This study investigates the impact of second language (L2) proficiency and vocabulary knowledge on the comprehension of captioned and uncaptioned TV episodes among English as a Foreign Language (EFL) learners in Spain. The research aims to determine the proficiency level at which captions no longer significantly aid comprehension. Participants, ranging from beginner to advanced levels, watched ep…
	paper 4	Education abroad is considered a high -impact practice with short -term benefits such as intellectual development and higher retention and university graduation rates, along with more long -term benefits such as personal and professional development. Thus, it is important to ensure that all students have an equal opportunity to study abroad; however, research shows that this is not the case. For …	This exploratory study examines the attitudes and barriers of first-generation college students (FGCS) and students of color (SOC) towards study abroad programs at a US public, land-grant university. Despite the recognized benefits of study abroad, such as increased global engagement and professional development, participation among FGCS and SOC remains low. The study involved a survey of 137 und…
	paper 5	English has become an international language (EIL) as speakers around the world use it as a universal means of communication. Accordingly, scholars have investigated different aspects of EIL affecting communicative success. Speech scholars have been interested in speech constructs like accentedness, comprehensibility, and acceptability (e.g., Kang et al., 2023). On the other hand, pragmatic resea…	This study investigates how listeners perceive the appropriateness of refusals in English by both native (L1) and non-native (L2) speakers. It aims to bridge the gap between speech perception and pragmatics by considering not only pragmatic strategies but also acoustic elements of speech. The research involved 83 speakers (34 L1 and 49 L2) who produced refusals in two scenarios, resulting in 415 …
	paper 6	Given the lack of research into native-speakerism among teachers of languages other than English (LOTEs), this qualitative study aims to bridge the gap by investigating the discriminatory and inclusive language employed in online recruitment for post-secondary institution instructors of LOTEs. The study also looks at how post-secondary institutions phrase language requirements and whether there i…	This study examines the prevalence of native-speakerism in job advertisements for language teachers in the United States, focusing on languages other than English (LOTEs). Native-speakerism is an ideology that favors "native" speakers as language teachers, often marginalizing "nonnative" speakers. The research analyzed 187 job postings from the Modern Language Association (MLA) Job List using qua…
	paper 7	This study assessed the influence of a 10-week teacher emotionally supportivequasi-experimental intervention on the perceived teacher emotional support(PTES), basic psychological needs (BPNs) satisfaction, emotions of anxiety and en-joyment, and emotional engagement of learners of English as a foreign language(EFL). Strategies targeting the three dimensions of TES, that is, positive climate,teach…	This study examines the impact of teacher emotional support (TES) on the basic psychological needs, emotions, and emotional engagement of English as a Foreign Language (EFL) learners. Drawing on Self-Determination Theory (SDT), the research employed a quasi-experimental longitudinal design with a pretest, mid-intervention test, and posttest. The intervention focused on enhancing emotionally suppo…
	paper 8	This study investigates whether demographics, L2 enjoyment, L2 anxiety, psychological well-being, or Informal Digital Learning of English (IDLE) affected willingness to communicate in L2 (L2 WTC) at trait and state levels. Across two weeks, 16 Hong Kong EFL students completed pre-and post-trait-level surveys and generated 1,120 state-level responses via the experience sampling method (ESM). The s…	This study investigates the relationship between second language (L2) learners' willingness to communicate (WTC) and various factors including demographics, L2 enjoyment, L2 anxiety, psychological well-being, and informal digital learning of English (IDLE). Using an experience sampling method (ESM), the research collected real-time data from 16 Hong Kong EFL students over 14 days to examine both …
	paper 9	The interactionist approach to second language acquisition has yielded a plethora of studies confirming the positive impact of interaction and corrective feedback on second language (L2) development. Nevertheless, only a few studies have attempted to investigate the development of L2 prosody using the interactionist approach. The current study contributes to this line of research by investigating…	This study investigates the impact of implicit corrective feedback, specifically recasts, on the production of lexical stress in L2 English among Arabic-speaking learners. Drawing from the interactionist approach to second language acquisition, the research hypothesizes that recasts provided during communicative tasks can enhance learners' lexical stress production. The study involved 68 Arabic-s…
	paper 10	This study examines the role of recast frequency and its effectiveness in the acquisition of English articles in a computer-mediated context. Sixty-one pre-intermediate university language learners in Turkey were randomly divided into four main groups: high frequency recast (HF), low frequency recast (LF),test control, and task control groups. The learners in the HF and LF recast groups completed…	This study investigates the impact of recast frequency on the acquisition of English articles by second language learners in a computer-mediated context. Recasts, as a common corrective feedback strategy, are believed to help learners notice their errors and improve language accuracy. The research involved 61 learners at a B1+ level in an English preparatory program in Istanbul, who were divided …
	paper 11	As a social-interactional positive behavior, the flow of compassion (i.e., selfcompassion, compassion for others, and compassion from others), which refers to sensitivity to suffering in self and others with a commitment to try to alleviate and prevent it, has yet to be investigated in a highly social-interactional context such as foreign language learning classrooms. Thus, the present study adop…	This study explores the flow of compassion among Iranian learners of English as a foreign language (EFL) from an ecological perspective, utilizing Bronfenbrenner's nested ecosystems model. The research involved 16 male EFL learners in Iran, selected through deviant case sampling. Data were collected through semi-structured interviews, focusing on the learners' experiences and perceptions of compa…
	paper 12	Learning a second language is a life-long process requiring acquaintance with a repertoire of language learning strategies (LLS). Despite copious research on LLS and their role in fostering autonomous learning, few studies have examined strategies employed when trying to master specific subsystems of the target language, especially grammar. Meaningful communication in a second language hinges on …	This study investigates the psychometric properties of the Grammar Learning Strategy Inventory (GLSI) in the Chinese EFL context. The GLSI, initially designed for Polish students, was validated among 923 Chinese university students majoring in English. The study employed exploratory factor analysis (EFA) and confirmatory factor analysis (CFA) to assess the validity and reliability of the GLSI. Th…
	paper 13	Research on young English language learners has been gaining popularity in recent years, but to this day remains underdeveloped. The present study aimed to add to this body of research by exploring the effects of visual arts activities implemented via comprehension and compared to more commonly used flashcard activities implemented via comprehension-based instruction on young English language lea…	This study investigates the effectiveness of comprehension-based visual arts instruction (CBI) and production-based flashcard instruction (PBI) on vocabulary acquisition and retention in young English language learners under the age of six. The research was conducted in a private kindergarten in Guangdong Province, China, with 47 participants who had no previous exposure to English. The study emp…
	paper 14	Recent studies have shown that the frequency effect, although long used as a guide to word difficulty, fails to explain all variance in learner word knowledge. As such, a "more than frequency" conclusion has been offered to explain how lexical sophistication accounts for word difficulty. This study presents a multiple regression model of word-learning difficulty from a data set of monolingual Jap…	This study investigates the role of loanwords in predicting word difficulty among Japanese EFL learners. It challenges the notion that frequency alone determines word difficulty, highlighting the significance of relative complexity factors such as cognateness. The research analyzed vocabulary item difficulty scores from the Vocabulary Size Test (VST) and correlated them with lexical sophisticatio…
	paper 15	This paper presents insights from two interview studies with the aim of shedding light on the learning potential of studying abroad in an area where English is used as a lingua franca. The majority of previous research on study abroad focuses on students' experiences of studying abroad in target -language regions, for example learners of English studying abroad in English-speaking countries. To d…	This study explores how Swiss and Turkish students perceive the learning potential of English as a lingua franca (ELF) contexts during their study abroad experiences. It challenges the traditional belief that only interactions with native speakers are beneficial for language learning, highlighting the value of ELF interactions. The research involved two groups of students with different linguisti…
	J2	STUDIES IN SECOND LANGUAGE ACQUISITION
	paper 16	This study investigated factors influencing the citations of highly cited applied linguistics research over two decades. With a pool of 302 of the top 1% most cited articles in the field, we identified 11 extrinsic factors that were independent of scientific merit but could signifi_x005f_x0002_cantly predict citation counts, including journal-related, author-related, and article-related features.…	This study investigates the factors contributing to high citation counts in applied linguistics through a bibliometric analysis. Citation analysis has long been used as a proxy measure of scientific merit, yet the dynamics underlying citation practices remain complex and multifaceted. While prior research has identified various extrinsic factors influencing citations across disciplines, the speci…	Why are some articles highly cited in applied linguistics? A bibliometric study
	paper 17	There is evidence that learning a second language (L2) can shift cognition toward that predicted for the L2 and that this effect might vary with L2 proficiency, age of acquisition, length of immersion, etc. Here we explore the previously neglected variable of language instructional conditions. Participants categorized motion events in a triads-matching task after being trained on two novel lingui…	This study investigates whether brief training on novel grammatical morphemes can induce cognitive shifts in motion event categorization and whether these shifts vary under different instructional conditions. Participants were Mandarin L1–English L2 speakers trained on an artificial linguistic system highlighting (in)transitivity using two novel labels, "gi" and "ro," under meaning-focused (memor…	Modulating motion event categorization through brief training: Meaning-focused versus form-focused instructional conditions
	paper 18	Research on mobile-assisted language learning (MALL) has revealed that high rates of attrition among users can undermine the potential benefits of this learning method. To explore this issue, we surveyed 3,670 adult MALL users based on the Unified Theory of Acceptance and Use of Technology (UTAUT) and also conducted an in-depth analysis of their historical app usage data. The results of hierarchi…	This study investigates the acceptance and engagement patterns of mobile-assisted language learning (MALL) among non-conventional adult L2 learners using the Unified Theory of Acceptance and Use of Technology (UTAUT) framework. The research involved 3,670 adult learners using the Mango Languages app, with a focus on identifying distinct learner profiles based on their MALL dispositions and analyz…	Acceptance and engagement patterns of mobile-assisted language learning among non_x0002_conventional adult L2 learners: A survival analysis
	paper 19	This study aimed to closely replicate Wiseheart et al. (Bilingualism: Language and Cognition, 19(1), 141–146, 2016) by investigating the transferability of language-switching skills to nonlinguistic task switching. Current evidence is mixed and there is a need to conduct robust replications in this area. Bilingual (n = 31) and monolingual (n = 47) young adults characterized stimuli by either colo…	This study aimed to closely replicate Wiseheart et al. (2016) to investigate whether bilingualism confers an advantage in task-switching efficiency among young adults. The original study reported a bilingual advantage in global switch cost (GSC) but not local switch cost (LSC). The replication study recruited 78 young adults (31 bilinguals and 47 monolinguals) and employed an online task-switchin…	Bilingualism and flexibility in task switching
	paper 20	This study examined the role of discourse organization in second language (L2) comprehensibility ratings. Twelve English for Academic Purposes teachers listened to 60 L2 speech samples elicited through a TOEFL–type integrated speaking task, evaluating each sample for comprehensibility and coherence (perceived interconnectedness of ideas). The samples were analyzed for the occurrence of discourse …	This study investigates the relationship between coherence and comprehensibility in second language (L2) speakers’ academic speaking performance and explores the discourse features that predict these constructs. Coherence refers to the logical connection and organization of ideas in speech, while comprehensibility is the ease with which listeners can understand L2 speech. The study used a sample …	Coherence and comprehensibility in second language speakers’ academic speaking performance
	paper 21	A common way of acquiring multiword expressions is through language input, such as during reading and listening. However, this type of learning is slow. Identifying approaches that optimize learning from input, therefore, is an important language-learning endeavor. In the present study, 85 learners of English as a foreign language read short texts with 42 figurative English phrasal verbs, repeate…	This study investigates the effects of definition placement and typographic enhancement on the contextual learning and retention of figurative phrasal verbs (PVs) by L2 learners. Eighty-five Persian-speaking high school students participated in a 2×3 within-participant design, manipulating definition placement (before reading, after reading, no definition) and typographic enhancement (enhanced vs…	Contextual learning and retention of phrasal verbs
	paper 22	The current study examined the comprehension and production of classifiers, case marking, and morphological passive structures among 414 child Japanese heritage speakers (mean age = 10.01 years; range = 4.02 – 18.18). Focusing on individual differences, we extracted latent experiential factors via the Q-BEx questionnaire (De Cat, Kašćelan, Prévost, Serratrice, Tuller, Unsworth, & The Q.-Be Consor…	This study investigates the individual differences in the grammar development of Japanese heritage speakers (HSs) from childhood to adolescence, focusing on classifiers, case marking, and passive structures. A large-scale study with 414 Japanese HSs aged 4 to 18 years was conducted to explore how various experiential factors predict the development of these grammatical features. The participants …	Different variables hold varying significance from childhood to adolescence
	paper 23	High variability phonetic training using perceptual tasks such as identification and discrimination tasks has often been reported to improve L2 perception. However, studies comparing the efficacy of different tasks on different measures are rare. Forty-four Catalan/Spanish bilingual learners of English were trained with identification or categorical discrimination tasks and were tested on both me…	This study investigates the differential effects of identification (ID) and discrimination (DIS) training tasks on the perception of challenging L2 English vowels by Spanish/Catalan bilingual speakers. Participants were divided into three groups: ID training, DIS training, and a control group. The training involved high variability phonetic training (HVPT) with nonword stimuli, while testing incl…	Differential effects of identification and discrimination training tasks on L2 vowel identification and discrimination
	paper 24	People are frequently concerned about the impressions they make on others (referred to as metaperceptions), but their insights are often inaccurate. Illustrating the phenomenon called the liking gap, speakers interacting in their first language (L1) and second language (L2) tend to underestimate how much they are liked by their interlocutor, and these judgments often predict their desire to engag…	This study investigates the role of metaperception in L1–L2 speaker interactions, focusing on how speakers’ beliefs about their interlocutors’ impressions of them (metaperceptions) influence their willingness to communicate. The study involved 58 university students (30 L1 English speakers and 28 L2 English speakers) who engaged in an academic discussion task in mixed L1–L2 dyads. Participants ra…	Do they like me? Exploring the role of metaperception in L1–L2 speaker interaction
	paper 25	This study examined the effects of distributed practice on second language (L2) speech fluency development. A total of 116 Japanese L2 learners of English were randomly divided into experimental or control conditions. Learners assigned to the experimental groups engaged in four fluency training sessions either in a short-spaced (1-day interval) or longspaced (7-day interval) condition. Although d…	This study investigates the impact of distributed practice on second language (L2) fluency development, focusing on the effects of different intersession interval (ISI) to retention interval (RI) ratios. Previous research has shown that distributed practice, where learning is spaced over time, is more effective than massed practice for long-term retention. However, its effects on L2 fluency devel…	The effects of distributed practice on second language fluency development
	paper 26	This study is designed to understand embarrassment in the second/foreign language(L2) context. Following a mixed-method design, in Phase 1, a sample of 141 tertiary-level Austrian English language learners were asked to write a narrative about their experiences of embarrassment in their language learning histories. Analyzing the narratives showed that L2 embarrassment is a multidimensional constr…	This study explores the concept of embarrassment in second language (L2) learning contexts, its antecedents, and its consequences on language learning outcomes. Embarrassment, a self-conscious emotion, is highly relevant in language education due to the communicative nature of language learning and the potential for social interactions to lead to embarrassing situations. The study employed a mixe…	Embarrassment in English language classrooms Conceptualization, antecedents, and consequences
	paper 27	The study aimed to examine the interrelationships between growth mindset, L2 aptitude, L2 grit, and L2 achievement, while also exploring the moderating role of gender in these interactions. A sample of 236 English-major students participated in the study by completing a language aptitude test and a questionnaire. The results of path analyses indicated that both aptitude and L2 grit similarly and …	This study investigates the interplay of mindsets, language aptitude (L2 aptitude), L2 grit, and language achievement in second language (L2) learning, with a focus on gender differences. The research aims to understand how these factors predict language achievement and their interrelationships. Data were collected from 236 English-major undergraduate students in Iran using questionnaires and lan…	The interplay of mindsets, aptitude, grit, and language achievement: What role does gender play?
	paper 28	Digital educational game-based apps can be effective in helping young children develop language skills, particularly when paired with formal instruction. However, we need to know more about how educational games benefit learning in the absence of formal instruction, given children’s proficiency with and willingness to use mobile devices anytime, anywhere. This study uses a randomized controlled t…	This study examines the effectiveness of a research-based digital app, ABCmouse English, in promoting English language development among Japanese children aged 7–8. Using a randomized controlled trial design, 148 children were assigned to either an experimental group using the app for 16 weeks or a control group that did not use the app. English language proficiency was assessed using an app-alig…	L2 learning outcomes of a research-based digital app for Japanese children
	paper 29	This study aimed to investigate the relationship between lexical coverage and TV viewing comprehension. Previous studies have indicated that 95% to 98% of lexical coverage may be needed for reading comprehension (Hu & Nation, 2000). To understand informal listening passages, lower coverage figures (95%-90%) may suffice. However, no study has researched the lexical coverage needed to understand au…	This study investigates the effect of lexical coverage on viewing comprehension in both first language (L1) and second language (L2) contexts. Lexical coverage refers to the percentage of known words in a text, and previous research has shown its importance for reading and listening comprehension. However, the relationship between lexical coverage and viewing comprehension remains underexplored, …	Lexical coverage in L1 and L2 viewing comprehension
	paper 30	This study investigates how second language (L2) learners engage in prediction based on their processing goals. While prediction is a prominent feature of human sentence comprehension in first–language speakers, it remains less understood when and how L2 learners engage in predictive processing. By conducting a visual–world eye–tracking experiment involving Chinese–speaking L2 learners of Korean,…	This study investigates the role of processing goals in second language (L2) predictive processing, focusing on Korean honorific agreement. Using a visual–world eye–tracking paradigm, the research examines how L2 learners' comprehension goals influence their ability to predict the honorific status of a noun based on an honorific form in a relative clause. The study involved 54 L2 learners of Kore…	The role of processing goals in second language predictive processing A visual–world eye–tracking study of Korean honorific agreement
	J3	Applied linguistics
	31	A growing number of studies have explored the ways how teachers contingently respond to students’ unexpected responses or a lack of student responses in second language classrooms. From a sociocultural perspective, teacher contingency involves a departure from the lesson plan in local response to the unexpected or unforeseeable actions in the classroom interactions (van Lier, 2001). This study ad…	This study explores teacher contingency in Hong Kong English Medium Instruction (EMI) history classrooms from a translanguaging perspective. Teacher contingency refers to teachers' spontaneous responses to unexpected student actions or lack of engagement during classroom interactions. The research is based on a 2-month linguistic ethnography in a Hong Kong secondary school, involving observations…	A Translanguaging Perspective on Teacher Contingency in Hong Kong English Medium Instruction History Classrooms
	32	Employing the concept of practice-based research (Sato and Loewen 2022), this study argues for the creation of applied linguistics communities of practice (CoPs) as a capacitating space for researchers and practitioners, mutual exchange, and meaningful collaboration. This is needed given the existing gap between research and practice, which is particularly alarming in the field of applied linguis…	This study explores the identities and perceptions of applied linguistics researchers regarding the research-practice relationship, advocating for the creation of Communities of Practice (CoPs) to bridge the gap between research and practice. Drawing on interviews with eight researchers actively involved in practitioner-oriented platforms, the study reveals that while there is a significant gap b…	Applied Linguistics Communities of Practice: Improving the Research Practice Relationship
	33	The present study assesses linguistic and geographic diversity in selected outlets of SLA and multilingualism research. Specifically, we examine over 2,000 articles published in specialized top-tier journals, recording the languages under study and their acquisition order, author affiliations, the country in which the research was conducted, and citations. In the sample, there were 183 unique lan…	This study examines linguistic and geographic diversity in second language acquisition (SLA) and multilingualism research by analyzing empirical studies published in top-tier journals from 2010 to 2020. The findings reveal a significant bias towards Western languages and contexts, with English being the most common language studied as L1, L2, and L3. The sample included 183 unique languages and 1…	Linguistic and Geographic Diversity in Research on Second Language Acquisition and Multilingualism: An Analysis of Selected Journals
	34	This article contributes a linguistically informed perspective to a growing body of work describing the nature and practices of self-styled ‘paedophile-hunting’ groups. Their reliance on publicly exposing suspected child predators in live-streamed confrontations poses signifcant moral and practical challenges for UK law enforcement, even if their evidence has proved sig_x005f_x0002_nifcant in the…	This study investigates the linguistic expressions of stance and identity in a UK-based ‘paedophile-hunting’ group through an analysis of their Facebook group chats. Using a corpus-assisted discourse analytic approach, the research identifies key topics and the stance markers used by group members to express their attitudes and emotions. The findings reveal that the group’s identity is constructe…	Identity in a Self-styled ‘Paedophile_x0002_hunting’ Group: A Linguistic Analysis of Stance in Facebook Group Chats
	35	What opportunities and challenges occur in reclaiming Indigenous languages within state institutions? This article considers the case of intercultural bilingual education in Ecuador. The school system is remarkable as a national-level initiative run by and for Indigenous pueblos and nationalities. Based primarily on two years of ethnographic research in the national directorate offices of the sch…	This article examines the challenges and dilemmas of using state institutions to reclaim Indigenous languages, focusing on Ecuador’s intercultural bilingual education (EIB) system. Despite efforts to promote Kichwa, Ecuador’s most spoken Indigenous language, through schools and state policies, the article identifies three key challenges: continued state control and domination, the standardization…	Can State Offices Reclaim Kichwa? Intercultural Bilingual Education Politics and Policy in Ecuador Over Decades
	36	Language planners are increasingly aware of the importance of new speakers (individuals acquiring a language outside the home, typically later-on in life) for the revitalisation of minority languages. Yet, little is known about new speakers’ activation (the process by which they become active and habitual minority language users). This article presents a questionnaire-based investigation of new s…	This study investigates the language use patterns and experiences of new speakers of West Frisian, a minority language spoken in the Netherlands. The research aims to understand how traditional speakers’ behaviors influence new speakers’ activation, which is crucial for language revitalization. Data were collected through a questionnaire from 264 adult new speakers enrolled in Frisian courses. Th…	Promoting Minority Language Use to Foster Revitalisation: Insights From New Speakers of West Frisian
	37	Interactional Competence (IC) involves speakers’ ability to make social actions recognizable to one another while taking into account individual identities and social role relationships (Hall and Pekarek Doehler 2011). Existing IC research, however, has foregrounded the sequential features of interaction while paying less attention to the categorial resources speakers draw on. This study uses Mem…	This study explores the potential of Membership Categorization Analysis (MCA) in investigating Interactional Competence (IC) through an analysis of role-play interactions in a workplace scenario. Interactional competence refers to the ability to accomplish meaningful social actions, respond to others' actions, and manage individual and social identities in interaction. While prior IC research has…	On the Promise of Using Membership Categorization Analysis to Investigate Interactional Competence
	38	This cross-sectional study addresses for the first time the non/linear association between individual learner differences of social, proficiency-related, and socioaffective nature (length of residence [LoR], varietal proficiency, exposure, and socioaffect) and differential outcomes in L2 sociolinguistic repertoires against the backdrop of the Austro-Bavarian naturalistic context. Forty adult migr…	This study investigates the predictors of L2 sociolinguistic competence in adult migrant learners in Austria, focusing on their use of standard German, Austro-Bavarian dialect, and mixture varieties. The research aims to identify thresholds and continuities in the development of sociolinguistic competence, addressing gaps in existing literature regarding the impact of individual differences on L2…	Capturing Thresholds and Continuities: Individual Differences as Predictors of L2 Sociolinguistic Repertoires in Adult Migrant Learners in Austria
	39	This article seeks to address the ever-expanding and shifting communicative demands of ‘liquid modernity’ by focussing on two key issues: the need to reconceptualize language and communication as a consequence of the diversification of media and resources people draw upon to meet these demands; and the need for a new analytical framework to capture how people perform multiplex roles simultaneousl…	This article explores the concepts of translanguaging and transpositioning in the context of liquid modernity and posthumanism, highlighting how these practices facilitate the fluidity and liquidity of identity in contemporary communication. The authors argue that in a world characterized by constant change and uncertainty, traditional notions of language and identity are being redefined. Transla…	Transpositioning: Translanguaging and the Liquidity of Identity
	40	When a paediatrician establishes a trusting relationship with their patient, the chance of a positive outcome multiplies. A calm child, who participates fully in the communicative exchange is more receptive to the clinician’s requests and reports weaker sensations of pain. This experience stays with the child, shaping how they approach their healthcare as adults. Our qualitative case study unpack…	This study examines the linguistic strategies employed by a paediatrician to build trust and ease anxiety in a young child prior to a medical procedure. The research focuses on a 32-minute consultation involving a five-year-old boy, his mother, and the paediatrician. The analysis reveals that the paediatrician uses a range of verbal and non-verbal tactics to centralize the child in the interactio…	Building a Child’s Trust before a Medical Procedure: A Linguistic Case Study
	41	Interpreting how people accord meaning to life situations is an old challenge in sociology. Emphasis has been given to values shared within social groups; other sociologists have stressed the discursive or communicative dimensions of society. This paper seeks an alternative interpretation by combining sociological inquiry and insights from cognitive linguistics. It explores the concept of schema,…	This paper explores the cognitive foundations of society through the lens of advanced therapies, focusing on the role of cognitive schemata in shaping understandings of gene, cell, and tissue therapies. It identifies two dominant schemata: the CURE schema, which emphasizes long-term restoration and cure, often leading to metaphoric reasoning; and the IMPAIRMENT schema, which highlights immediate …	Cognitive Foundations of Society: The Concept of Schemata in Cell, Gene, and Tissue Therapies
	42	This paper explores the use of mobile technologies in facilitating offline encounters, through a post-digital lens which posits the digital not as new or disruptive but as a ubiquitous and accepted part of everyday social connectivities. In the paper, we explore ways in which migrants draw on jointly assembled semiotic repertoires, affordances, and constraints of the digital space, as well as cul…	This paper explores how mobile phone messaging facilitates the preparation for in-person encounters among a group of Polish migrants living in London. It examines the role of mobile communication in negotiating expectations and aligning sociocultural perspectives ahead of a face-to-face gathering. The study draws on data from a WhatsApp group chat between three friends—Marta, Klara, and Marcel—wh…	Post-Digital Connectivities: Framing Offline Encounters in a Digital Prospection Space
	43	Evidence from Canada suggests that accent bias can be moderated by speakers’ demonstrated job-relevant performance and the prestige level of their occupation (Teló et al. 2022). In this study, we replicated Teló et al.’s (2022) work in Brazil. First language (L1) Brazilian Portuguese speaking listeners rated audio recordings of L1 Brazilian Portuguese and L1 Spanish speakers along continua captur…	This study conceptually replicates and extends Teló et al. (2022) to investigate accent bias in professional evaluations in Brazil, focusing on how listeners evaluate L2-accented speakers in workplace contexts. Accent bias refers to the unfair treatment individuals receive based on their accent, which can significantly impact L2 speakers' professional integration. The study examines listeners' pr…	Accent Bias in Professional Evaluations: A Conceptual Replication Study in Brazil
	44	This ethnographic multiple-case study examines how undergraduate students are socialized into the disciplinary norms, values, and practices of a geoscience course at a Canadian university. Transcending logocentric assumptions about academic discourse, this article advances a broader domain of inquiry––multimodal academic discourse socialization––which foregrounds the polysemiotic nature of academ…	This study investigates multimodal academic discourse socialization (ADS) among undergraduate geoscience students at a Canadian university, focusing on how they are socialized into disciplinary norms and practices through multimodal interactions. The research employed an ethnographic multiple-case study approach, combining classroom observations, interviews, video recordings of poster presentatio…	Multimodal Academic Discourse Socialization: Examining Geoscience Students’ Disciplinary Knowledge Construction and Socialization at a Canadian University
	45	Lexical coverage, i.e. the extent to which words in a text are known, is considered an important predictor of reading comprehension, with studies suggesting 98% lexical coverage leads to adequate comprehension. However, no studies to date have examined how the various lexical coverage percentages suggested in the literature are refected by the cognitive effort involved in processing text and the …	This study investigates how lexical coverage affects the processing of second language (L2) texts by examining the eye movements of advanced L2 learners of English. Lexical coverage refers to the proportion of known words in a text, with previous research suggesting that higher coverage leads to better comprehension and potential vocabulary learning. The study involved 87 participants reading a t…	How does lexical coverage affect the processing of L2 texts?
	J4	language learning
	46	The current study investigated gender (control) and number (target) agreement processing in Northern and non-Northern Norwegians living in Northern Norway.Participants varied in exposure to Northern Norwegian (NN) dialect(s), where number marking differs from most other Norwegian dialects. In a comprehension task involv_x0002_ing reading NN dialect writing, P600 effects for number agreement were …	This empirical study investigates how bilectal exposure modulates neural signatures to conflicting grammatical properties among individuals living in Northern Norway, who vary in their experience with Northern Norwegian (NN) dialects. The study explores the processing of gender and number agreement in NN using event-related potentials (ERPs) and behavioral judgments. Participants included native …	Bilectal Exposure Modulates Neural Signatures to Conflicting Grammatical Properties: Norway as a Natural Laboratory
	47	The present study administered six test instruments to 13- to 14-year-old learners of English in Austria and Sweden (N = 213), countries offering settings with more explicit and implicit learning environments, respectively. Confirmatory Factor Analyses for Austria yielded a factor comprising timed grammaticality judgment tests, an oral narrative test, and elicited imitation, labelled in this stud…	This study investigates the types of grammatical knowledge (explicit, automatized explicit, and implicit) developed by teenage learners in different learning environments, specifically comparing Austria and Sweden. The study involved 213 students (110 from Austria and 103 from Sweden) aged 13-14 years. Participants completed a battery of six grammar tests: elicited imitation test (EIT), oral narr…	Measuring Teenage Learners’ Automatized, Explicit, and/or Implicit Knowledge: A Question of Context?
	48	A central question in multilingualism research is how multiple languages interact. Most studies have focused on first (L1) and second language (L2) effects on a third language (L3), but a small number of studies dedicated to the opposite transfer direction have suggested stronger L3 influence on L2 than on L1 in postpuberty learners. In our study, we provide further support for stronger L3-to-L2 …	This empirical study investigates the differential impact of a third language (L3) on the first (L1) and second languages (L2) of early Spanish–Basque–English trilinguals. The research tests the differential stability hypothesis, which posits that a late-acquired L2 is more permeable to L3 influence than an early-acquired L1, and the similarity convergence hypothesis, which suggests that typologi…	Phonetic and Lexical Crosslinguistic Influence in Early Spanish–Basque–English Trilinguals
	49	This study examined structural priming during online second language (L2) comprehension. In two self-paced reading experiments, 64 intermediate to advanced Chinese learners of English as a foreign language read coordinated noun phrases where the conjuncts had either the same structure or different structures. Experiment 1 showed that the second conjunct was read faster when it had the same struct…	This study investigates whether structural priming can occur during online second language (L2) comprehension without lexical repetition between prime and target sentences, and whether priming effects are modulated by the baseline frequency of target constructions. Two self-paced reading experiments were conducted with Chinese learners of English as a foreign language (EFL), using coordinated nou…	Lexically Independent Structural Priming in Second Language Online Sentence Comprehension
	50	Research has shown that speakers of different languages may differ in their cognitive and perceptual processing of reality. A common denominator of this line of investigation has been its reliance on the sensory domain of vision. The aim of our study was to extend the scope to a new sense—taste. Using as a starting point crosslinguistic differences in the category boundaries of edible bulbs, we e…	This study investigates whether crosslinguistic differences in the lexical typology of foods influence taste perception. Drawing on William James' theory that labels can shape our perception of reality, the research explores if the distinct lexical categorization of garlic and onion in English versus Norwegian affects how speakers of these languages perceive their taste. The study involved 65 par…	Crosslinguistic Differences in Food Labels Do Not Yield Differences in Taste Perception
	51	When learning spoken second language (L2), words overlapping in form and meaning with one’s native language (L1) help break into the new language. When nonsigning speakers learn a sign language as L2, such overlaps are absent because of the modality differences (L1: speech, L2: sign). In such cases, nonsigning speakers might use iconic form-meaning mappings in signs or their own gestural experien…	This study investigates the combined effects of iconicity and gesture overlap on the acquisition of second language (L2) signs by hearing nonsigners. Previous research has shown that both iconicity (the resemblance between a sign's form and its meaning) and gesture overlap (similarity between signs and gestures) can facilitate sign learning individually. However, their joint impact on sign acquis…	Iconicity and Gesture Jointly Facilitate Learning of Second Language Signs at First Exposure in Hearing Nonsigners
	52	This study investigated how students’ self-reported individual differences predicted second language (L2) spoken discussion task output, an objective behavioral outcome, in the Japanese university English as a Foreign Language (EFL) context. Although numerous psychological theories are used as a rationale for task-based language teaching (TBLT), few studies have investigated the impact of individ…	This study investigates how individual differences in willingness to communicate (WTC), perceived communicative competence (PCC), and speaking self-efficacy (SSE) predict second language (L2) spoken task production among Japanese university students learning English. Using a quasi-experimental design, 230 participants completed surveys measuring these constructs and engaged in a group discussion …	Willingness to Communicate, Speaking Self-Efficacy, and Perceived Communicative Competence as Predictors of Second Language Spoken Task Production
	53	Previous studies report that exposure to the M¯aori language on a regular basis allows New Zealand adults who cannot speak M¯aori to build a proto-lexicon of M¯aori—an implicit memory of word forms without detailed knowledge of meaning. How might this knowledge feed into explicit language learning? Is it possible to “awaken” the proto-lexicon in the context of overt language learning? We investig…	This study investigates whether a proto-lexicon, or implicit knowledge of word forms without meaning, can facilitate intentional language learning among adults. The research focuses on non-Māori-speaking New Zealanders (NMS) who have been exposed to the Māori language but do not speak it. Previous studies have shown that NMS possess a large Māori proto-lexicon and sophisticated phonotactic knowle…	Awakening the Proto-Lexicon: A Proto-Lexicon Gives Learning Advantages for Intentionally Learning a Language
	54	To acquire language, learners have to map the language onto the environment, but languages vary as to how much information they include to constrain how a sentence relates to the world. We investigated the conditions under which in_x0002_formation within the language and the environment is combined for learning. In a cross-situational artificial language learning study, participants listened to t…	This study investigates how language learners can acquire vocabulary and grammatical structure by integrating information from both linguistic and environmental contexts. The research focuses on the challenges of learning language-to-world mappings when the language itself is underspecified regarding subject and object roles, and explores whether environmental cues can compensate for this lack of…	Redundancy and Complementarity in Language and the Environment: How Intermodal Information Is Combined to Constrain Learning
	55	We investigated the role of cue weighting, second language (L2) profi-ciency, and L2 daily exposure in L2 learning of suprasegmentals different from the first language (L1), using eye-tracking. Spanish monolinguals, English–Spanish learners, and Mandarin–Spanish learners saw a paroxytone and an oxytone verb (e.g., FIRma–firMÓ “s/he signs–signed”), listened to a sentence containing one of the verb…	This study investigates how first language (L1) transfer, second language (L2) proficiency, and L2 exposure impact the processing of lexical stress in L2 learners of Spanish. Participants included Spanish monolinguals, English learners of Spanish, and Mandarin learners of Spanish, all with comparable Spanish proficiency and exposure. Using an eye-tracking task, the study assessed the ability to p…	Unraveling the Complexities of Second Language Lexical Stress Processing: The Impact of First Language Transfer, Second Language Proficiency, and Exposure
	56	Verb-marking errors such as she play football and daddy singing are a hallmark feature of English-speaking children’s speech. We investigated the proposal that these errors are input-driven errors of commission arising from the high relative fre_x0002_quency of subject + unmarked verb sequences in well-formed child-directed speech. We tested this proposal via a preregistered corpus analysis and a…	This empirical study investigates whether toddlers' verb-marking errors, such as "she play football" and "daddy singing," are predicted by the relative frequency of uninflected sequences in well-formed child-directed speech. The research employs a preregistered corpus analysis to test the competing sources of input (CSI) account, which suggests that children extract unmarked sequences from longer…	Toddlers’ Verb-Marking Errors Are Predicted by the Relative Frequency of Uninflected Sequences in Well-Formed Child-Directed Speech: A Preregistered Corpus Analysis
	57	This study is the first to explore microdevelopment in sociolinguistic evaluative judgments of standard German and Austro-Bavarian dialect by adult second lan_x0002_guage learners of German by using dense time serial measurements. Intensive longitudinal data (10 observations per participant) were collected from four learners at ap_x0002_proximately weekly intervals over 3 months. We employed gene…	This study investigates the development of second language (L2) sociolinguistic competence in adult learners of German using an intensive microlongitudinal approach. The research aims to understand the impact of learner-internal and -external variables on the emergence of evaluative judgments of standard German and Austro-Bavarian dialect. Four advanced intermediate L2 learners were tested over a…	Signature Dynamics of Development in Second Language Sociolinguistic Competence: Evidence From an Intensive Microlongitudinal Study
	58	What is the relationship between literacy skills and implicit learning? To address previous mixed findings, we compared school-aged readers, typical (CON, n = 54) and with dyslexia (DYS, n = 53), in relation to their performance on a serial reaction time task. For the first time, we also included an isolated spelling deficit group (ISD, n = 30) to control for distinctive effects of reading and sp…	This study investigates the relationship between implicit learning deficits and dyslexia using a combination of behavioral and fMRI methods. The research involved 137 Polish children aged 8.25 to 12.95 years, divided into three groups based on their literacy skills: typical readers (CON), children with developmental dyslexia (DYS), and children with isolated spelling deficits (ISD). The Serial Re…	Do Implicit Learning Deficit and Dyslexia Go Together? An fMRI and Behavioral Study
	59	This study investigates whether audiovisual phonetic training with hand gestures encoding visible or nonvisible articulation features has a differential impact on learning second language sounds. Ninety-nine Catalan–Spanish bilingual students were trained to differentiate English /æ/ and /ʌ/, which differ in the visible lip aperture and nonvisible tongue position, with training involving no gestu…	This study investigates the impact of hand gestures encoding visible articulatory features on the acquisition of L2 English vowel contrasts /æ/ and /ʌ/ by Catalan–Spanish bilinguals. The research hypothesizes that gestures mimicking visible articulatory features (lip aperture) will be more effective than those mimicking nonvisible features (tongue position) or no gestures at all. Ninety-nine part…	Improving Second Language Vowel Production With Hand Gestures Encoding Visible Articulation: Evidence From Picture-Naming and Paragraph-Reading Tasks
	60	This study examined the relationship of linguistic complexity, captured using a set of lexical richness, syntactic complexity, and discoursal complexity indices, to second language (L2) learners’ perception of text difficulty, captured using L2 raters’comparative judgment on text comprehensibility and reading speed. Testing materials were 180 texts abridged from college English coursebooks, and r…	This empirical study investigates the relationship between linguistic complexity (LC) and second language (L2) learners' comparative judgment on text difficulty. The research aims to address the gap in understanding how LC, measured through lexical richness, syntactic complexity (SC), and discoursal complexity, influences L2 learners' perception of text difficulty, captured by comprehensibility a…	Testing the Relationship of Linguistic Complexity to Second Language Learners’ Comparative Judgment on Text Difficulty
	J5	Journal of Memory and Language
	61	Skilled readers use multiple heuristics to guide their eye movements during reading. One possible cue that readers may rely on is the way in which information about word identity is typically spread across words. In many (but not all) languages, words are, on average, more informative on the left, predicting that readers should have a preference for left-of-center fixation when targeting words. A…	This study investigates how the distribution of information within words influences readers' eye movement behavior, specifically their fixation positions during reading. Skilled readers must efficiently process written text despite its complexity, relying on heuristics and combining multiple information sources. One such heuristic involves the typical spread of word-identity information across wo…	Readers target words where they expect to minimize uncertainty
	62	A substantial literature exists using the syntactic priming methodology with children to test hypotheses regarding the acquisition of syntax, under the assumption that priming effects reveal both the presence of syntactic knowledge and the underlying nature of learning mechanisms supporting the acquisition of grammar. Here we present the first meta-analysis of syntactic priming studies in childre…	This meta-analysis investigates syntactic priming in children, focusing on the influence of lexical and semantic factors, as well as methodological choices, on the magnitude of the priming effect. Syntactic priming refers to the tendency for individuals to use grammatical structures they have previously encountered, revealing insights into the nature of syntactic representations and learning mech…	A meta-analysis of syntactic priming experiments in children
	63	Current theories of language prediction stipulate that people can predict various types of linguistic information,including the phonological form of a highly predictable word, and some theories posit that phonological prediction plays a pivotal role in prediction-driven learning. However, a review of studies investigating phonologicalprediction suggests that the effect is inconsistent and small, …	This meta-analysis reviews and synthesizes studies on phonological prediction during language comprehension, focusing on visual-world eye-tracking experiments. Phonological prediction refers to the activation of phonological forms of upcoming words based on sentence context. The meta-analysis included 20 experiments that measured eye movements to phonological competitors before the target word wa…	Phonological prediction during comprehension: A review and meta-analysis of visual-world eye-tracking studies
	64	Attentional subsetting theory (Caplan, 2023) posits that only a small subset of item features are attended in episodic recognition tasks. This explained a pivotal finding for the development of recognition models: the near-null list-strength effect, where encoding strength influences recognition similarly in mixed-strength lists and pure-strength lists. Most research uses spaced repetition to man…	This study investigates the effects of stimulus duration on recognition memory using the attentional subsetting theory. The authors conducted two experiments to explore how varying stimulus duration impacts the list-strength effect and the strength-based mirror effect in recognition memory tasks. Experiment 1 replicated Ratcliff et al.'s (1990) study, which found an inverted list-strength effect …	Stimulus duration and recognition memory: An attentional subsetting account
	65	We introduce the Embedded Computational Framework of Memory (eCFM), a model that integrates structured semantic word representations with an instance-based memory model to account for the influence of semantic information in verbal short-term memory. The eCFM combines principles from the episodic MINERVA 2 model and the semantic Latent Semantic Analysis model. After reviewing how semantic informa…	The article "An embedded computational framework of memory: Accounting for the influence of semantic information in verbal short-term memory" by Dominic Guitard et al. presents a new computational model called the Embedded Computational Framework of Memory (eCFM) to explain how semantic information influences verbal short-term memory. The eCFM integrates word representations from Latent Semantic …	An embedded computational framework of memory: Accounting for the influence of semantic information in verbal short-term memory
	66	This study investigates bilectal grammatical representation and processing using three ERP reading experimentsin two Norwegian dialect regions. Northern Norwegian bilectals were tested in two separate sessions in two written varieties: the local written standard (Bokmål, n = 83) and Northern Norwegian dialect writing (n =68). The study included both non-contrastive gender (control) and dialect-sp…	This study investigates bilectalism, focusing on how prolonged exposure to and engagement with narrow grammatical variation in one’s L1 influences L1 linguistic representations and grammatical processing. Bilectals acquire two varieties of the same language, such as Norwegian dialects and written forms (Bokmål and Nynorsk). The study used three ERP experiments to test cross-dialectal processing i…	Bidialectal language representation and processing: Evidence from Norwegian ERPs
	67	For decades, a major underlying assumption behind theories of sentence comprehension has been that the parser only entertains analyses that are grammatically consistent with all words encountered in the sentence so far. A dramatic challenge to this self-consistency assumption came from two self-paced reading experiments in English (Tabor et al. 2004). Using a syntactic and a syntactic–semantic ma…	This study investigates the existence of local coherence effects in English reduced relative clauses, replicating Tabor et al.'s (2004) findings. Local coherence effects challenge the assumption that parsers only integrate words grammatically, suggesting that readers entertain ungrammatical parses. Two large-scale experiments were conducted: Experiment 1 replicated Tabor et al.'s self-paced readi…	Do local coherence effects exist in English reduced relative clauses?
	68	The production effect is the finding that reading information aloud enhances memory relative to reading information silently. In five experiments, we examined the influence of production on true and false memory in theDRM paradigm. In Experiments 1a, 1b, 3a, and 3b, reading aloud was compared to reading silently. In Experiment 2, reading aloud was compared to reading silently while hearing the wo…	This study investigates how the act of reading aloud influences both true and false memory recognition using the Deese-Roediger-McDermott (DRM) paradigm. The production effect, where reading aloud enhances memory for studied items, is well-documented, but its impact on false memories remains unclear. Across five experiments (total N = 620), participants studied DRM lists either aloud or silently …	Production increases both true and false recognition
	69	We aimed to determine the electrophysiological correlates of incidental L2 word learning during dialogue, bridging memory and second language acquisition research in a realistic, but strictly controlled experimental paradigm. Native Dutch speakers of L2 English learned English words previously unknown to them (as confirmedin a ‘hidden’ pretest) through auditory input in a dialogue-like setting re…	This study investigates the electrophysiological correlates of incidental second language (L2) word learning using a dialogue-based paradigm. Participants, native Dutch speakers proficient in L2 English, engaged in a dialogue game involving price comparisons, where some objects were named with previously unknown English words. The aim was to simulate spontaneous word acquisition in a naturalistic…	Electrophysiological correlates of incidental L2 word learning from dialogue
	70	Real-world environments are complex, demanding a diverse set of cognitive functions such as attention and working memory (WM) to perform adaptive behaviors. However, exogenous attention, characterized as automatic and involuntary, has primarily been studied by focusing on spatial perception. In particular, the ability of pure exogenous retro-cues to select and prioritize not only spatial location…	This study investigates whether exogenous spatial attention can select and prioritize complex working memory (WM) contents, such as stimulus-response (S-R) associations. Participants engaged in a choice-reaction task embedded in an exogenous cueing paradigm, where they had to associate stimuli with bimanual responses based on location or color. Exogenous retro-cues were presented to test their ab…	Exogenous spatial attention selects associated novel bindings in working memory
	71	Time-based prospective memory (PM) refers to the ability to remember to execute an intended action at a predefined future time. Previous research suggests that both general cognitive abilities (working memory) andtask specific abilities (time monitoring) underly time-based PM performance. In three studies, we investigated the relevance of specific WM processes (binding, updating) for time-based P…	This study investigates the roles of working memory (WM) and time monitoring in time-based prospective memory (PM) performance through three experiments. Experiment 1 manipulated WM load in an ongoing task and found that increased load decreased PM performance, with strategic clock checking behavior mediating this effect. Experiment 2 assessed individual differences in WM capacity, specifically u…	Individual differences in time-based prospective memory: The roles of working memory and time monitoring
	72	Lexical tone is an important phonological property in tonal languages, but its encoding process in speech pro_x005f_x0002_duction remains unclear. We conducted two electroencephalographic (EEG) experiments to investigate the time course of tonal encoding relative to that of syllabic encoding in Mandarin Chinese disyllabic and monosyllabic word production respectively. We employed a phonologically…	This study investigates the time course of lexical tone and syllable encoding in Mandarin word production using electroencephalography (EEG). The authors aimed to examine whether lexical tones are planned independently from syllables and the relative timing of tonal and syllabic encoding. Two EEG experiments were conducted, using disyllabic and monosyllabic words as target stimuli, respectively. …	Setting the “tone” first and then integrating it into the syllable: An EEG investigation of the time course of lexical tone and syllable encoding in Mandarin word production
	73	This novel study was the first to examine how alcohol and personality affect witnesses’ memory. Using a quasi_x0002_experimental method, participants (N = 65) recruited from local bars provided breath alcohol concentration measurements and personality ratings using Big Five (i.e., Openness, Conscientiousness, Extraversion, Agree_x0002_ableness, Neuroticism). Participants viewed a filmed witness e…	This study investigates how alcohol intoxication and personality traits, specifically the Big Five traits of Openness and Conscientiousness, affect the memory of eyewitnesses. The research was conducted in a quasi-experimental field setting, recruiting bar patrons with varying levels of intoxication. Participants watched a staged witness event and were later interviewed about their memory of the …	The big five traits openness and conscientiousness affect the memory of alcohol-intoxicated eyewitnesses
	74	Maintaining information in working memory often competes with concurrent processing of other information. This is reflected in the cognitive load effect, referring to the observation that processing tasks with a higher cognitive load result in lower memory performance. The cognitive load effect has been shown on many occasions in complex span tasks, which combine maintenance of memory items with …	The article investigates the cognitive load effect in working memory, comparing complex span and Brown-Peterson tasks. The study aims to understand why the cognitive load effect, which describes how increased attentional demand in a processing task impairs memory performance, is more pronounced in complex span tasks than in Brown-Peterson tasks. Three experiments were conducted to explore this di…	The cognitive load effect in working memory: Refreshing the empirical landscape, removing outdated explanations
	75	Across the lifespan, accumulated knowledge can become inaccessible, with everyone having experienced retrieval failures. These failures are accompanied by varied mental experiences (phenomenology), but little research has been done to distinctly characterize their full range. The present studies examined the extent to which varying failures, ranging from imminent retrieval like tip-of-the-tongue …	This study investigates the phenomenology of knowledge-based retrieval failures in younger and older adults to characterize the proximity to retrieval success and identify a Zone of Proximal Retrieval. The research proposes a Proximity to Retrieval Success framework, suggesting that varying phenomenological experiences of retrieval failure reflect different degrees of accessibility to stored know…	Using the phenomenology of knowledge-based retrieval failures in younger and older adults to characterize proximity to retrieval success and identify a Zone of Proximal Retrieval
Computer science	J6	Journal of Big Data
	76	Air is an essential human necessity, and inhaling filthy air poses a significant health risk. One of the most severe hazards to people's health is air pollution, and appropriate precautions should be taken to monitor and anticipate its quality in advance. Among all the countries, the air quality in India is decreasing daily, which is a matter of concern to the health department. Many studies use …	This comprehensive review article examines the application of artificial intelligence (AI) in predicting air pollution, a significant global environmental issue. The paper discusses the various types of air pollutants, their sources, and the impact of meteorological factors on air quality. It highlights the challenges in predicting air pollution due to data uncertainty and the spatio-temporal nat…
	77	Hepatocellular carcinoma (HCC) is a highly prevalent form of liver cancer that necessitates accurate prediction models for early diagnosis and effective treatment. Machine learning algorithms have demonstrated promising results in various medical domains, including cancer prediction. In this study, we propose a comprehensive approach for HCC prediction by comparing the performance of different ma…	This study investigates the application of machine learning algorithms in predicting hepatocellular carcinoma (HCC), a lethal form of liver cancer. The research utilizes the Cancer Genome Atlas (TCGA) database, focusing on clinical patient data to develop an automated diagnostic system for HCC prediction. The study employs a multi-pronged approach, including data normalization, feature selection …
	78	Nonalcoholic fatty liver disease (NAFLD) is a leading public health problem worldwide. Approximately one fourth of patients with nonalcoholic fatty liver (NAFL) progress to nonalcoholic steatohepatitis (NASH), an advanced stage of NAFLD. Hence, there is an urgent need to make a better understanding of NAFLD heterogeneity and facilitate personalized management of high-risk NAFLD patients who may b…	This study aimed to identify molecular drivers and coordinators involved in the progression of nonalcoholic fatty liver disease (NAFLD) to nonalcoholic steatohepatitis (NASH) and hepatocellular carcinoma (HCC). Researchers integrated transcriptomic analysis with multiple machine learning approaches to establish a robust NAFLD progression-specific gene signature. They analyzed publicly available t…	Integration of transcriptomic analysis and multiple machine learning approaches identifies NAFLD progression-specific hub genes to reveal distinct genomic patterns and actionable targets
	79	Aspect level sentiment analysis is a basic task to determine the sentiment bias based on the contextual information near the aspect words. Some sentences contain many confusing feature words due to incomplete structure or high complexity in sentiment prediction, which can easily lead to the problem that the model pays too much attention to unimportant features. Furthermore, the role of aspect-rel…	This study proposes a novel aspect sentiment analysis model called AGCDFF-Caps, which integrates Aspect Gated Convolution and Dual-Feature Filtering layers. The model is designed to address the challenges of extracting aspect-related sentiment features and reducing feature redundancy in capsule networks. The AGCDFF-Caps model comprises five main modules: an embedding layer using BERT, a semantic …	An aspect sentiment analysis model with Aspect Gated Convolution and Dual-Feature Filtering layers
	80	Physical fitness is one of the most important traits a person could have for health longevity. Conducting regular exercise is fundamental to maintaining physical fitness, but with the caveat of occurring injury if not done properly. Several algorithms exists to automatically monitor and evaluate exercise using the user's pose. However, it is not an easy task to accurately monitor and evaluate exe…	This study presents Fitcam, a deep learning-based system for detecting and counting repetitive exercises. The research highlights the importance of proper exercise technique to prevent injuries and the challenges faced by personal trainers and online fitness classes during the pandemic. Fitcam aims to provide an automated solution for exercise tracking and monitoring. The authors collected a data…	Fitcam: detecting and counting repetitive exercises with deep learning
	81	Topic modeling methods proved to be effective for inferring latent topics from short texts. Dealing with short texts is challenging yet helpful for many real-world applications, due to the sparse terms in the text and the high dimensionality representation. Most of the topic modeling methods require the number of topics to be defined earlier. Similarly, methods based on Dirichlet Multinomial Mixt…	This study introduces a hybrid topic modeling method for short text clustering, addressing the challenges of sparse word co-occurrence and limited word count in short texts. The proposed method, Topic Clustering based on Levenshtein Distance (TCLD), combines the Dirichlet Multinomial Mixture (DMM) model with a fuzzy match algorithm to optimize topic generation and enhance clustering results. The …	Hybrid topic modeling method based on dirichlet multinomial mixture and fuzzy match algorithm for short text clustering
	82	Online platforms and social networking have increased in the contemporary years. They are now a major news source worldwide, leading to the online proliferation of Fake News (FNs). These FNs are alarming because they fundamentally reshape public opinion, which may cause customers to leave these online platforms, threatening the reputations of several organizations and industries. This rapid disse…	This study presents a novel approach for fake news detection using an adaptive hybrid African Vultures-Aquila optimizer with an Xgb-Tree algorithm. The rise of disinformation on the internet has led to an increased need for effective fake news detection (FND) techniques. The proposed method, IBAVO-AO, combines the African Vultures Optimization (AVO) algorithm and the Aquila Optimizer (AO) algorit…	An adaptive hybrid african vultures-aquila optimizer with Xgb-Tree algorithm for fake news detection
	83	Credit risk prediction is a crucial task for financial institutions. The technological advancements in machine learning, coupled with the availability of data and computing power, has given rise to more credit risk prediction models in financial institutions. In this paper, we propose a stacked classifier approach coupled with a filter-based feature selection (FS) technique to achieve efficient c…	This research presents a machine learning-based credit risk prediction system that employs a stacked classifier and a filter-based feature selection method. Credit risk prediction is crucial for financial institutions to assess the likelihood of customers defaulting on loans or credit card payments. The study addresses the challenge of class imbalance in credit risk datasets and the complexity of…	A machine learning-based credit risk prediction engine system using a stacked classifier and a filter-based feature selection method
	84	Breast cancer is a major public health concern, and early detection and classification are essential for improving patient outcomes. However, breast tumors can be difficult to distinguish from benign tumors, leading to high false positive rates in screening. The reason is that both benign and malignant tumors have no consistent shape, are found at the same position, have variable sizes, and have …	This study presents a novel approach for breast cancer detection and classification using an enhanced Google Inception network. The authors propose integrating a feature enhancement technique called Locally Preserving Projection (LPP) into the Inception network to improve the accuracy of breast cancer detection. The LPP method is designed to preserve local information that may be lost in the inte…	Integration of feature enhancement technique in Google inception network for breast cancer detection and classification
	85	The flourishing realm of advanced driver-assistance systems (ADAS) as well as autonomous vehicles (AVs) presents exceptional opportunities to enhance safe driving. An essential aspect of this transformation involves monitoring driver behavior through observable physiological indicators, including the driver's facial expressions, hand placement on the wheels, and the driver's body postures. An art…	This paper presents a comprehensive study of driver behavior monitoring systems using computer vision and machine learning techniques. With the development of autonomous vehicles, monitoring driver attention has become crucial for enhancing traffic safety. The paper begins by defining key terms such as autonomous vehicles and machine learning, and then delves into an AI-based driving assistant sy…	Comprehensive study of driver behavior monitoring systems using computer vision and machine learning techniques
	86	The extensive use of HPC infrastructures and frameworks for running data-intensive applications has led to a growing interest in data partitioning techniques and strategies. In fact, application performance can be heavily affected by how data are partitioned, which in turn depends on the selected size for data blocks, i.e. the block size. Therefore, finding an effective partitioning, i.e. a suita…	This paper introduces BLEST-ML, a novel methodology for estimating the optimal block size for data partitioning in High Performance Computing (HPC) applications using machine learning techniques. Data partitioning is crucial for efficient parallel processing and storage in distributed systems, but finding the optimal block size is challenging due to the trade-off between parallelism and overhead.…	Block size estimation for data partitioning in HPC applications using machine learning techniques
	87	Prediction processes in areas ranging from climate and disease spread to disasters and air pollution rely heavily on spatial-temporal data. Understanding and forecasting the distribution patterns of disease cases and climate change phenomena has become a focal point of researchers around the world. Machine learning models for prediction can generally be classified into 2: based on previous patter…	This paper presents a novel approach to feature expansion for spatio-temporal classification using Naive Bayes. The authors propose a method called Naive Bayes Time-Based Feature Expansion (NBTB-FE) to develop a classification prediction model for future events. The method involves expanding the feature matrix based on time to include additional features that capture temporal patterns, which are …	Unlocking the potential of Naive Bayes for spatio temporal classification: a novel approach to feature expansion
	88	In machine learning (ML) problems, it is widely believed that more training samples lead to improved predictive accuracy but incur higher computational costs. Consequently, achieving better data efficiency, that is, the trade-off between the size of the training set and the accuracy of the output model, becomes a key problem in ML applications. In this research, we systematically investigate the …	This paper introduces FastUTS-AD, a novel framework designed to enhance the data efficiency of univariate time series anomaly detection (UTS-AD) models. With the exponential growth of time-series data from sensors and IoT technologies, efficient anomaly detection is crucial for real-time decision-making in various fields. FastUTS-AD addresses the challenge of building accurate TSAD models with fe…	On data efficiency of univariate time series anomaly detection models
	89	Football is the most popular game in the world and has significant influence on various aspects including politics, economy and culture. The experience of the football developed nation has shown that the steady growth of youth football is crucial for elevating a nation's overall football proficiency. It is essential to develop techniques and create strategies that adapt to their individual physic…	This paper presents a Computer Aided Technology Based on Graph Sample and Aggregate Attention Network Optimized for Soccer Teaching and Training (CAT-GSAAN-STT). The traditional soccer training methods have limitations, focusing on single aspects and potentially harming players' physical function. AI has significantly influenced football coaching, providing data-driven insights and personalized c…	Computer aided technology based on graph sample and aggregate attention network optimized for soccer teaching and training
	90	Non-Insulin-Dependent Diabetes Mellitus (NIDDM) is a chronic health condition caused by high blood sugar levels, and if not treated early, it can lead to serious complications i.e. blindness. Human Activity Recognition (HAR) offers potential for early NIDDM diagnosis, emerging as a key application for HAR technology. This research introduces DiabSense, a state-of-the-art smartphone-dependent syst…	This paper presents DiabSense, a smartphone-based system for the early diagnosis of Non-Insulin-Dependent Diabetes Mellitus (NIDDM). The system integrates Human Activity Recognition (HAR) and Diabetic Retinopathy (DR) analysis using Graph Neural Networks (GNNs). HAR utilizes a Graph Attention Network (GAT) trained on 23 activities indicative of diabetes symptoms, achieving 98.32% accuracy. DR ana…	DiabSense: early diagnosis of non-insulin-dependent diabetes mellitus using smartphone-based human activity recognition and diabetic retinopathy analysis with Graph Neural Network
	J7	Information Systems Frontiers
	91	Soft sensors are used to calculate the real-time values of process variables which can be measured in the laboratory only or require expensive online measurement tools. A set of mathematical expressions are developed and trained from historical data to exploit the statistical knowledge between online and ofine measurements to ensure a reliable prediction performance, for optimization and control …	This paper presents a mixed-integer linear programming (MILP) formulation for simultaneous input selection and outlier filtering in soft sensor training. The proposed method aims to address the challenges of developing robust and reliable soft sensors for real-time optimization and control in industrial processes. The formulation integrates input selection and outlier elimination into a single op…	A Mixed‑Integer Formulation for the Simultaneous Input Selection and Outlier Filtering in Soft Sensor Training
	92	Despite considerable research on the factors influencing the use of e-government, citizens are apprehensive of e-govern_x0002_ment services due to the concerns primarily related to trust, risk, security and privacy. This study presents a meta-analytic structural equation modeling (MASEM) analysis of the findings reported by 68 prior empirical studies on e-government adoption. Specifically, the mo…	This study investigates how citizens' psychological perceptions influence their trust in e-government and subsequent intention to use these services. Despite growing investments in e-government projects, citizens often prefer traditional methods for accessing public services due to concerns over the security and privacy of online transactions. The research employs meta-analytic structural equatio…	Trust, Risk, Privacy and Security in e-Government Use: Insights from a MASEM Analysis
	93	In contemporary society, where chronic stress is increasingly prevalent, this study aims to propose a multi-parametric wearable platform suitable for real-life monitoring and to validate its ability to acquire four physiological signals relevant for the stress response (electrocardiogram, respiration, galvanic skin response, photoplethysmogram). Secondly, it seeks to conduct a statistical analysi…	This study aims to optimize and validate a multi-parametric wearable platform for stress level assessment using physiological signals. Chronic stress is a prevalent issue, and traditional methods like questionnaires and biochemical tests are not suitable for long-term monitoring. Physiological signals such as Galvanic Skin Response (GSR), electrocardiographic (ECG) signal, respiration, blood pres…	Stress Level Assessment by a Multi-Parametric Wearable Platform: Relevance of Different Physiological Signals
	94	Network slicing is a 5G concept that virtualizes the physical network infrastructure to accommodate multiple service require_x0002_ments on the same network, where each slice manages diverse needs and ensures their coexistence. In this work, we leverageblockchain technology to strengthen the security of handover authentication (HA) processes in network slicing systems.The proposed system addresse…	This paper proposes a Hyperledger Fabric (HLF)-powered network slicing handover authentication system to enhance security and efficiency in 5G networks. Network slicing allows a single physical infrastructure to support multiple virtual networks tailored for specific use cases, and handover authentication (HA) is crucial for secure transitions between these slices. The proposed system leverages H…	Hyperledger Fabric-Powered Network Slicing Handover Authentication
	95	Cybersecurity incidents damage not only the organizations attacked, but also society in general, harming customers and stakeholders. Through the text mining of the incident database, we observed that the impact of cybersecurity incident trends became more outward-oriented causing increased risks associated with social responsibility. Thus, this study aims to validate the potential efect of cybers…	This study investigates the impact of cybersecurity incidents on corporate social responsibility (CSR) and firm performance. By analyzing 11,705 cybersecurity incidents from the Privacy Rights Clearinghouse (PRC) database, the study employs text mining techniques to extract incident severity and impact direction. The research proposes three models to examine the effects of these incident features…	Is Cybersecurity a Social Responsibility?
	96	As per agenda-setting theory, political agenda is concerned with the government’s agenda, including politicians and political parties. Political actors utilize various channels to set their political agenda, including social media platforms such as Twitter (now X). Political agenda-setting can be influenced by anonymous user-generated content following the Bright Internet. This is why speech acts…	This study investigates the formation of political agendas and the prediction of voting tendencies during the 2019 European Parliament Election in Germany using social media data. The research leverages Twitter data to analyze how different actors, including experts and political competitors, influence public opinion and set agendas. The study employs agenda-setting theory to understand the inter…	Agenda Formation and Prediction of Voting Tendencies for European Parliament Election using Textual, Social and Network Features
	97	Building on the perspectives of the uses & gratifcation (U&G) theory and stimulus-organism-response (S–O-R) model, this article develops and tests an integrative framework to examine the underlying factors infuencing customers’ experiences with chatbots as a form of virtual conversational agent (VCA) in the UK and Vietnam. In addition to utilitarian and hedonic factors, anthropomorphism and socia…	This study investigates the drivers of customer experience with virtual conversational agents (VCAs) in the UK and Vietnam. It explores how functionality, communication style similarity, and aesthetics influence customer satisfaction through various dimensions of customer experience, including utilitarian, hedonic, anthropomorphism, and social presence. The research employs the Uses and Gratifica…	Investigating Drivers of Customer Experience with Virtual Conversational Agents
	98	With the increasing deployment of robots to support humans in various activities, a crucial factor that has surfaced as a precondition for successful human-robot interaction (HRI) is the human’s level of trust in the robotic companion. A phenomenon that has recently shifted into the foreground for its potential to influence cognitive and affective dimensions in humans is gamification. However, th…	This study investigates whether gamification can foster trust-building in human-robot collaboration through an experiment in virtual reality (VR). The research explores the impact of different gamification designs—gameful and playful—on overall, cognitive, and affective trust, as well as relevant trust antecedents such as anthropomorphism, likability, intelligence, reliability, and safe cooperati…	Can Gamification Foster Trust-Building in Human-Robot Collaboration? An Experiment in Virtual Reality
	99	The proposed native intelligent network by 6G networks has provided a boost to network security capabilities. Unlike intelligent networks built by intelligent network elements, plug-in AI applications require transmission bandwidth for traffic analysis and consume computation and storage resources of security devices. This cannot meet the real-time requirements for detecting and processing DDoS a…	This paper proposes an intelligent network element based on programmable switches to defend against DDoS attacks in 6G networks. The study integrates machine learning models into programmable switches to create intelligent network elements capable of detecting and mitigating DDoS attacks. The authors develop and analyze several machine learning algorithms, including k-means, random forest, and de…	Intelligent Network Element: A Programmable Switch Based on Machine Learning to Defend Against DDoS Attacks
	100	This paper reports on a study that investigated how the business models of Australian accounting firms are impacted by audit clients using blockchain technology. Semi-structured interviews with a range of stakeholders including audit partners from big-4 accounting firms reveal that firms are gradually adapting their business models by offering value propositions that involve efficiency, complemen…	This study explores how the adoption of blockchain technology by audit clients is affecting the business models of Australian accounting firms. Using the RCOV (Resources, Competencies, Organization, and Value proposition) framework by Demil and Lecocq (2010) and incorporating Amit and Zott's (2001) four sources of value creation, the study conducts semi-structured interviews with stakeholders fro…	Blockchain: Exploring its Impact on the Business Models of Australian Accounting Firms
	101	Smartphones, while ubiquitous and benefcial, can lead to problematic use. This study investigates the intricate interplay between cultural dimensions, smartphone addiction, and employee performance. Through the lens of distraction theory, attachment Theory, coping theory combined with Hofstede's cultural dimensions, and self-regulation theory and quality of life, we examine how collectivism, indi…	The proliferation of smartphones has significantly impacted communication and business practices, transforming them into indispensable tools. However, excessive smartphone use has been linked to issues such as sleep disturbances, stress, and reduced performance. This study investigates the impact of cultural dimensions and quality of life on smartphone addiction and employee performance, with a f…	The Impact of Cultural Dimensions and Quality of Life on Smartphone Addiction and Employee Performance: The Moderating Role of Quality of Life
	102	As the frequency of jamming attacks on wireless networks has increased, conventional local jamming detection methods cannot counter advanced jamming attacks. To maximize the jammer detection performance of machine learning (ML)-based detection methods, a global model that refects the local detection results of each local node is necessary. This study proposes an ML-based cooperative clustering (M…	This paper proposes a machine learning-based cooperative clustering (MLCC) technique to detect and mitigate jamming attacks in beyond 5G networks. The rapid development of wireless technologies, including the Internet of Things (IoT), cloud networks, and artificial intelligence (AI), has led to increased vulnerability to jamming attacks, which can disrupt legitimate communication. The study intro…	Machine Learning‑Based Cooperative Clustering for Detecting and Mitigating Jamming Attacks in beyond 5G Networks
	103	Osteoarthritis (OA) is a common joint disease affecting people worldwide, notably impacting quality of life due to joint pain and functional limitations. This study explores the potential of radiomics — quantitative image analysis combined with machine learning— to enhance knee OA diagnosis. Using a multimodal dataset of MRI and CT scans from 138 knees, radiomic features were extracted from carti…	This study explores the use of radiomics and machine learning to predict knee cartilage degeneration in osteoarthritis patients. Osteoarthritis (OA) is a prevalent joint disorder that significantly impacts quality of life, particularly in middle-aged and older individuals. Traditional diagnostic tools like X-ray, CT, and MRI have limitations in early OA detection. Radiomics, which involves extrac…	Innovative Diagnostic Approaches for Predicting Knee Cartilage Degeneration in Osteoarthritis Patients: A Radiomics-Based Study
	104	Digital Twin (DT) technology monitors, simulates, optimizes, models, and predicts the behavior of physical entities. Healthcare is a significant domain where a DT can be functional for multiple purposes. However, these diverse uses of DTs need a clear understanding of both general and specific aspects that can affect their adoption and integration. This paper is a meta-review that leads to the de…	This study presents a conceptual framework for Digital Twins (DTs) in healthcare, derived from a systematic meta-review of existing literature. DTs are virtual replicas of physical entities that can simulate and optimize their behavior, and their application in healthcare is a growing trend. However, there is a lack of comprehensive definitions and standardized architectures for healthcare DTs. T…	A Conceptual Framework for Digital Twin in Healthcare: Evidence from a Systematic Meta-Review
	105	As artifcial intelligence (AI) and machine learning (ML) advance, concerns about their sustainability impact grow. The emerging feld "Sustainability of AI" addresses this issue, with papers exploring distinct aspects of ML’s sustainability. However, it lacks a comprehensive approach that considers all ML development phases, treats sustainability holistically, and incorporates practitioner feedbac…	This paper, titled "Towards Sustainability of AI – Identifying Design Patterns for Sustainable Machine Learning Development," explores the development of sustainable machine learning (ML) by identifying design patterns that stakeholders can incorporate to enhance the sustainability of the ML development process. The authors address the growing concerns about the environmental and social impacts o…	Towards Sustainability of AI – Identifying Design Patterns for Sustainable Machine Learning Development
	J8	Data Science and Engineering
	106	The introduction of blockchain technology has brought about signifcant transformation in the realm of digital transactions, providing a secure and transparent platform for peer-to-peer interactions that cannot be tampered with. The decentralised and distributed nature of blockchains guarantees the integrity and authenticity of the data, eliminating the need for intermediaries. The applications of…	This paper introduces Erdos, a novel blockchain consensus algorithm designed to address key challenges in blockchain technology, including security, decentralization, and fairness. Unlike traditional consensus mechanisms such as Proof of Work (PoW) and Proof of Stake (PoS), which suffer from issues like energy inefficiency, centralization risks, and wealth concentration, Erdos prioritizes equitab…	Erdos: A Novel Blockchain Consensus Algorithm with Equitable Node Selection and Deterministic Block Finalization
	107	Automatic text classifcation, in which textual data is categorized into specifed categories based on its content, is a classic issue in the science of Natural Language Processing. In recent years, there has been a notable surge in research on medi_x0002_cal text classifcation due to the increasing availability of medical data like patient medical records and medical literature. Machine learning a…	This paper presents an optimal model for medical text classification using an adaptive genetic algorithm (GA) to enhance the performance of machine learning (ML) models. The study focuses on classifying medical texts, including PubMed abstracts and heart failure patient records, to improve medical research and patient care. The proposed model involves data preprocessing, feature extraction using …	An Optimal Model for Medical Text Classifcation Based on Adaptive Genetic Algorithm
	108	Insider threats pose a critical risk to organisations, impacting their data, processes, resources, and overall security. Such sig_x0002_nifcant risks arise from individuals with authorised access and familiarity with internal systems, emphasising the potential for insider threats to compromise the integrity of organisations. Previous research has addressed the challenge by pinpointing malicious a…	This paper presents a novel approach for predicting insider threats using a BiLSTM network and sequential features. Insider threats, posed by individuals with authorized access to an organization's systems, are a growing concern due to their potential to cause significant harm. Traditional security measures often fail to detect these threats effectively. To address this, the authors propose a met…	Optimising Insider Threat Prediction: Exploring BiLSTM Networks and Sequential Features
	109	Artifcial Intelligence encompasses a range of technologies that replicate human-like cognitive abilities through computer systems, enabling the execution of tasks associated with intelligent beings. A prominent way to achieve this is machine learning (ML), which optimizes system performance by employing learning algorithms to create models based on data and its inherent patterns. Today, a multitu…	This paper introduces a Semantic Machine Learning (SML) model ontology aimed at describing the characteristics and operational details of Machine Learning (ML) models. The SML ontology facilitates the dissemination of ML knowledge across diverse platforms and environments, thereby enhancing the understanding of ML models and aiding their selection in different scenarios. The paper proposes an app…	Towards ML Models’ Recommendations
	110	The increasing centralization of the Web raises serious concerns regarding privacy, security, and user autonomy. In response, there has been a renewed interest in the development of secure personal information management systems and a movement towards decentralization. Decentralized personal online data stores (pods) represent a revolutionary example within this movement, built on the W3C’s exist…	This paper introduces ESPRESSO, a framework designed to facilitate efficient and privacy-preserving search operations on the decentralized web, particularly focusing on personal online data stores (pods) in the Solid ecosystem. The framework addresses the challenges of indexing and searching decentralized data while respecting user-defined access controls and maintaining data sovereignty. ESPRESS…	ESPRESSO: A Framework to Empower Search on the Decentralized Web
	111	In recent years, the transformative evolution of cloud computing has reshaped organizational practices by enabling the outsourcing of web service applications. This shift has led to the emergence of the cloud environment, characterized by the involvement of Cloud Service Providers (CSPs) and intelligent applications. Cloud Service Composition (CSC) has become pivotal in this context, playing a cr…	This paper proposes a Hierarchical Service Composition (HSC) framework that leverages blockchain and federated learning to optimize cloud service composition. The HSC framework includes an initialization phase and two selection layers. In the initialization phase, two smart contracts are established, and a service selection model is trained using Blockchain-enabled Federated Learning (BFL). The f…	Hierarchical Service Composition via Blockchain‑enabled Federated Learning
	112	Discovering the correlation relationships of spatial facilities in urban functional regions is of great signifcance in analyzing urban planning and promoting urban development. However, existing regional co-location pattern mining methods do not fully consider the attributes of urban functional regions. Consequently, they fail to efectively capture the relationships between spatial facilities and…	This paper proposes a novel method for mining interpretable regional co-location patterns (RCPs) based on urban functional region division. The method integrates domain knowledge (ontology) of urban point-of-interest (POI) data into the functional region division, enabling adaptive segmentation of spatial units at the granularity of instances. It defines intra-regional and inter-regional neighbor…	Mining Interpretable Regional Co‑location Patterns Based on Urban Functional Region Division
	113	Unsupervised hashing for cross-modal retrieval has received much attention in the data mining area. Recent methods rely on image-text paired data to conduct unsupervised cross-modal hashing in batch samples. There are two main limitations for existing models: (1) learning of cross-modal representations is restricted to batches; (2) semantically similar samples may be wrongly treated as negative. …	This paper proposes a novel category-level cross-modal hashing model for unsupervised cross-modal retrieval, aiming to address the limitations of existing instance-level methods that focus only on batch data and may misclassify semantically similar samples as negatives. The model introduces a selected memory module to assign pseudo labels to image-text pairs through K-means clustering, and conduc…	Category‑Level Contrastive Learning for Unsupervised Hashing in Cross‑Modal Retrieval
	114	Anomaly detection on attributed graphs is a crucial topic for practical applications. Existing methods sufer from semantic mixture and imbalance issue because they commonly optimize the model based on the loss function for anomaly discrimina_x0002_tion, mainly focusing on anomaly discrimination and ignoring representation learning. Graph Neural networks based tech_x0002_niques usually tend to map…	This paper presents DSLAD, a novel self-supervised learning framework for anomaly detection on attributed graphs. DSLAD addresses three key challenges in anomaly detection: the high cost of obtaining labeled data, the semantic mixture problem where anomalous nodes are represented similarly to normal nodes due to GNN aggregation, and the class imbalance issue where anomalous nodes are outnumbered …	Decoupling Anomaly Discrimination and Representation Learning: Self‑supervised Learning for Anomaly Detection on Attributed Graph
	115	Social recommendation often incorporates trusted social links with user-item interactions to enhance rating prediction. Although methods that aggregate explicit social links have shown promising prospects, they are often constrained by the absence of explicit social data and the assumption of homogeneity, thus overlooking variations in social infuence and consistency. These limitations hinder sem…	This paper introduces EISF (Extract Implicit Semantic Friends), a novel social recommendation framework that identifies top-k implicit semantic friends for target users to enhance recommendation accuracy. EISF addresses limitations of existing methods, such as insufficient social information, lack of exploration of implicit social relationships, and assuming friends share the same preferences. Th…	Extract Implicit Semantic Friends and Their Infuences from Bipartite Network for Social Recommendation
	116	Recently, with graph neural networks (GNNs) becoming a powerful technique for graph representation, many excellent GNN-based models have been proposed for processing heterogeneous graphs, which are termed Heterogeneous graph neural networks (HGNNs). However, existing HGNNs tend to aggregate information from either direct neighbors or those connected by short metapaths, thereby neglecting the high…	This paper presents a Multi-View Heterogeneous Graph Neural Network (MV-HGNN) for node classification in heterogeneous graphs. The proposed model addresses the limitations of existing heterogeneous graph neural networks (HGNNs) by generating two auxiliary views from the original heterogeneous graph to capture more structural information. These views include the global feature similarity view and …	Multi‑view Heterogeneous Graph Neural Networks for Node Classifcation
	117	Personalized review generation is signifcant for e-commerce applications, such as providing explainable recommendation and assisting the composition of reviews. With the success of pre-trained language models (PLMs), prompt learning-based approaches have been employed to handle this task. However, the existing approach neglects the historical user-item inter_x0002_actions as well as the diverse s…	This paper introduces GRAPA, a graph-enhanced prompt learning framework for personalized review generation. GRAPA aims to generate review texts that users would write about products based on their preferences, leveraging pre-trained language models (PLMs) and incorporating historical user-item interactions to create better prompts. The framework includes three key components: topic extraction, gr…	Graph‑Enhanced Prompt Learning for Personalized Review Generation
	118	Sequential recommendation help users fnd interesting items by modeling the dynamic user-item interaction sequences. Due to the data sparseness problem, cross-domain sequential recommendation (CDSR) are proposed. CDSR explore rich data from a source domain to improve performance of the target domain. However, most of the existing CDSR methods are difcult to capture the temporal context of sequence…	This paper proposes a Channel-Enhanced Contrastive Cross-Domain Sequential Recommendation model (C3DSR) to address the challenges of low accuracy in traditional recommendation systems and sparsity in cross-domain sequences. C3DSR captures user behavior and preferences more accurately through a feature extractor and integrates user representation and features for cross-domain sequential recommenda…	Channel‑Enhanced Contrastive Cross‑Domain Sequential Recommendation
	119	With the exponential increase in the urban population, urban transportation systems are confronted with numerous challenges. Trafc congestion is common, trafc accidents happen frequently, and trafc environments are deteriorating. To alleviate these issues and improve the efciency of urban transportation, accurate trafc forecasting is crucial. In this study, we aim to provide a comprehensive overv…	This paper presents a comprehensive review of traffic forecasting, focusing on the overall architecture of traffic forecasting systems. It discusses the challenges of urban transportation problems such as traffic congestion and air pollution, and the role of intelligent transportation systems (ITS) in addressing these issues. The paper emphasizes the importance of traffic big data in supporting a…	An Overview Based on the Overall Architecture of Trafc Forecasting
	120	Federated learning (FL) is a promising approach for learning a model from data distributed on massive clients without exposing data privacy. It works efectively in the ideal federation where clients share homogeneous data distribution and learning behavior. However, FL may fail to function appropriately when the federation is not ideal, amid an unhealthy state called Negative Federated Learning (…	This paper introduces FL-GUARD, a holistic framework designed to detect and recover from Negative Federated Learning (NFL) in real-time. Federated Learning (FL) allows multiple devices to collaboratively train a shared global model without sharing their private data. However, FL can fail due to issues like data heterogeneity, client inactivity, malicious attacks, and privacy-protection noises, le…	FL‑GUARD: A Holistic Framework for Run‑Time Detection and Recovery of Negative Federated Learning
	J9	International Journals of Systems Science
	121	The fraction model has been widely used to represent a range of engineering systems. To accurately identify the fraction model is however challenging, and this paper presents a regularised fast recur_x0002_sive algorithm (RFRA) to identify both the true fraction model structure and the associated unknown model parameters. This is achieved first by transforming the fraction form to a linear combin…	This paper proposes a regularised fast recursive algorithm (RFRA) for identifying fraction models of nonlinear dynamic systems. Fraction models, which are ratios of two linear-in-the-parameter models, are powerful tools for approximating nonlinear systems. However, identifying these models is challenging due to the nonlinearity and the need to balance model complexity and accuracy. The proposed R…	A regularised fast recursive algorithm for fraction model identification of nonlinear dynamic systems
	122	We investigate the integration of the active force control (AFC) scheme and the adaptive neuro_x0002_fuzzy inference system (ANFIS) as an intelligent controller algorithm to address trajectory-tracking problems in robotic systems, The AFC-ANFIS model exploits iterative learning (IL) to improve the tracking performance based on its trained model. The ANFIS parameters are tuned using both parti_x00…	This paper presents an Adaptive Neuro-Fuzzy Inference System (ANFIS) based Active Force Control (AFC) with iterative learning for trajectory tracking of a biped robot. Accurate trajectory tracking is crucial for various robotic applications, including surgery robots, autonomous underwater vehicles, and industrial robots. The proposed AFC-ANFIS controller integrates ANFIS with AFC to enhance contr…	Adaptive neuro-fuzzy inference system based active force control with iterative learning for trajectory tracking of a biped robot
	123	The primal-dual gradient dynamics is a broadly investigated approach for handling optimisation problems. In this paper, we provide an extension of such dynamics under the adaptive updating framework for solving equality-constrained quadratic programmes. We show that the performance of the proposed method is theoretically guaranteed and it has asymptotic convergence to the solu_x0002_tion of the o…	This paper proposes an event-triggered primal-dual gradient dynamics method for solving equality-constrained quadratic optimization problems, with application to the kinematic control of redundant robot manipulators. Traditional time-triggered methods require continuous updates of control actions, consuming significant computational resources. The proposed event-triggered approach updates control…	Adaptive quadratic optimisation with application to kinematic control of redundant robot manipulators
	124	In this paper, we present an innovative decentralised control framework, designed to address stochastic dynamic complex systems that are influenced by multiple multiplicative noise factors. Our advanced approach builds upon the foundation of conventional Decentralised Fully Probabilistic Design (DFPD) by refining the Riccati equation to accommodate multiple noise sources effectively. Byembracing …	This paper proposes a novel decentralised fully probabilistic design (DFPD) framework for stochastic networks subject to multiplicative noise. The framework addresses the limitations of existing stochastic control algorithms that primarily focus on additive noise or assume single multiplicative noise within systems. The proposed method employs a decentralised approach, allowing individual subsyst…	Decentralised fully probabilistic design for stochastic networks with multiplicative noise
	125	In this paper, a class of nonlinear interconnected systems with matched and unmatched uncertain_x0002_ties is considered. The isolated subsystem dynamics are described by linear systems with nonlinear components. The matched uncertainties and unmatched unknown interconnection terms are assumed to be bounded by known nonlinear functions. Based on sliding mode techniques, a state feedback decentral…	This paper presents a decentralised sliding mode control strategy for output tracking of interconnected systems with unknown interconnections. The proposed control scheme is designed to handle large-scale nonlinear systems with unmatched uncertainties and interconnections. The main contributions include the development of a decentralised control law that drives the system states to a designed sli…	Decentralised output tracking of interconnected systems with unknown interconnections using sliding mode control
	126	This article is concerned with the output-feedback finite-time stabilisation problem for a class of high-order planar systems with unknown control coefficients, unknown measurement sensitivity and output constraint. The bounds of the unknown control coefficients and unknown measure_x0002_ment sensitivity are unknown, which prevent the construction of conventional constrained output_x0002_feedback…	This paper investigates the output-feedback finite-time stabilization problem for a class of high-order uncertain planar systems with unknown control coefficients, measurement sensitivity, and output constraints. The main contributions include proposing a new tangent-type Barrier Lyapunov Function (BLF) and a constrained output-feedback finite-time controller (COFFTC) that ensures finite-time sta…	Finite-time stabilisation for a class of high_x0002_order uncertain planar systems with an output constraint via output feedback
	127	This study presents a model-free robust input-output decoupling control with Nonlinear-Dynamic_x0002_Coupling Inversion/Inverter (NDCI) in a U-control framework. Regarding the decoupling, an input/output (I/O) coupling matrix function is proposed to derive two decouplers (U-decoupler/functional inversion and D-decoupler/static matrix inversion). A general existing theorem is proved for model-free…	This paper presents a model-free robust decoupling control framework for nonlinear nonaffine dynamic systems. The study introduces a novel approach to cancel input/output (I/O) coupling in MIMO systems, simplifying control system design and improving performance. Key contributions include proposing an I/O coupling control matrix function (I/O-CCMF) to form a basis for decoupling design, developin…	Model-free robust decoupling control of nonlinear nonaffine dynamic systems
	128	Parametric system identification, which is the process of uncovering the inherent dynamics of a system based on the model built with the observed inputs and outputs data, has been inten_x0002_sively studied in the past few decades. Recent years have seen a surge in the use of neural networks (NNs) in system identification, owing to their high approximation capability, less reliance on prior knowl…	This review article examines the use of neural networks in parametric system identification, focusing on three types: feedforward neural networks (FNNs), recurrent neural networks (RNNs), and encoder-decoder models. The review highlights the challenges of interpretability and modeling nonstationary realizations in parametric system identification. It discusses how FNNs and RNNs can be regarded as…	Neural network-based parametric system identification: a review
	129	This paper presents a promising new approach to establish the stability of finite receding horizon control with a terminal cost. Departing from the traditional approaches of using the property of the terminal cost or relaxed Lyapunov inequalities, this paper establishes its stability based on the property of a modified stage cost. First, we rotate the stage cost with the terminal cost. Then a one…	This paper explores the design space where traditional terminal cost-based stability conditions are not applicable. The authors propose a modified stage cost approach, defining a new augmented stage cost by rotating the nominal stage cost with a terminal cost. This approach allows the construction of a contractive terminal constraint, enabling stability guarantees in regions previously unexplored…	New stability theory of model predictive control: modified stage cost approach
	130	This paper is concerned with the optimal portfolio problem for a company that can invest in two risky assets, where a novel Lévy-process-driven model is constructed to describe the dynamics of the wealth process by using a constant elasticity of variance model and a jump-diffusion process. A delicately designed value function is proposed under the mean–variance criterion to reflect the optimal po…	This paper presents a novel approach to solving the optimal portfolio problem for a stochastic volatility model driven by a Lévy process with two different risky assets. The authors introduce a mixed model combining the Constant Elasticity of Variance (CEV) model and a jump-diffusion process to describe the wealth process, which is more realistic for capturing sudden environmental shocks in finan…	Optimal portfolio strategy of wealth process: a Lévy process model-based method
	131	This paper proposes an optimal control method based on adaptive dynamic programming (ADP) for manipulators with joint limitation under input saturation. The asymmetric input saturation prob_x0002_lem is solved by introducing a smooth function, by which the saturation and nonsmooth issues of the input caused by the actuators can be handled. Joint limitation of the manipulator is trans_x0002_formed…	This paper presents a novel control strategy for robotic manipulators that addresses the challenges of joint limitations and input saturation using Adaptive Dynamic Programming (ADP). The authors begin by highlighting the increasing integration of robots into various sectors and the associated control challenges, particularly the need for minimal control effort to achieve task completion. They di…	Single-network based adaptive dynamic programming optimal control for robotic manipulator with joint limitation under input saturation
	132	In this paper, four general types of time-varying underactuated systems (UASs) are proposed and investigated with the fully-actuated system (FAS) approach. The proposed UASs consist of both the first-order and the second-order ones, and cover a very wide range of UASs. FAS models for all these types of UASs are obtained under very mild assumptions, and corresponding homeomorphism or diffeomorphis…	The paper explores the stabilisation of underactuated systems (UASs) using a novel Fully Actuated System (FAS) approach. UASs, which have fewer controls than degrees of freedom, are prevalent in various applications such as spacecraft, helicopters, and mobile robots. The control of UASs is a challenging problem in nonlinear control, and this paper proposes a new method to address this issue. The …	Stabilisation of four types of underactuated systems: a FAS approach
	133	Cooperative robotics has gained considerable traction in the industrial sector with the expeditious use of multi-agent systems. Containment control is an emergent topic in cooperative multi-agent systems, with applications in areas such as warehouse robotics, inventory management, and trans_x0002_portation. Containment control is an amalgamation of formation and consensus control, which predomina…	This survey paper provides a comprehensive overview of containment control in multi-agent systems, focusing on concepts, communication, dynamics, and controller design. Containment control aims to keep a group of agents within a designated region while avoiding collisions, with applications in warehouse robotics, wildlife monitoring, crowd control, formation flying, and transportation. The paper …	Survey of containment control in multi-agent systems: concepts, communication, dynamics, and controller design
	134	This paper studies the tracking control problem of nonlinear high-order fully actuated system sub_x0002_ject to state constraints. In order to guarantee the stability of the closed-loop system, a generalised nonlinear proportional differential controller is designed to configure the system into a desired linear constant system. Then, an explicit reference governor for high-order system is introdu…	This paper presents a novel tracking control strategy for nonlinear high-order fully actuated systems (HOFAS) with state constraints using an explicit reference governor (ERG) approach. The HOFAS model, which directly models systems by physical laws without reduction, is more representative of practical systems. The control strategy involves two steps: first, designing a generalized nonlinear pro…	Tracking control for nonlinear high-order fully actuated system with state constraints: an explicit reference governor approach
	135	This paper presents the key components in the Universal(U)-control framework for designing dynamic control systems from model-based to model-free paradigms, in which the pillars include U-control system configuration, open-loop dynamic inversion, closed-loop dynamic inversion, gen_x0002_eral model-free cancellation of nonlinear-dynamic-coupling effect, model-free-sliding-mode control (MFSMC) and …	This paper introduces U-control, a universal platform for control system design that addresses the inversion and cancellation of nonlinearity, dynamics, and coupling in systems ranging from model-based to model-free procedures. U-control is applicable to a wide class of single-input single-output (SISO) dynamic plants and is characterized by its ability to separate plant dynamic treatment from co…	U-control – a universal platform for control system design with inversion/cancellation of nonlinearity, dynamic and coupling through model-based to model-free procedures
	J10	Evolutionary Computation
	136	Evolution-basedneuralarchitecturesearchmethodshaveshownpromisingresults,but theyrequirehighcomputationalresourcesbecausethesemethodsinvolvetrainingeach candidatearchitecturefromscratchandthenevaluatingitsfitness,whichresultsinlong search time. Covariance Matrix Adaptation Evolution Strategy (CMA-ES) has shown promising results in tuning hyperparameters of neural networks but hasnotbeenused for ne…	We present CMANAS, the first framework that adapts the Covariance Matrix Adaptation Evolution Strategy (CMA-ES) to neural architecture search (NAS). Instead of training every candidate network from scratch, CMANAS evaluates architectures with a single, once-trained one-shot model (OSM) that shares weights across the entire search space. A lightweight architecture-fitness (AF) table further preven…	Neural Architecture Search Using Covariance Matrix Adaptation Evolution Strategy
	137	Novelty search is a powerful tool for finding diverse sets of objects in complicated spaces. Recent experiments on simplified versions of novelty search introduce the idea that novelty search happens at the level of the archive space, rather than individual points. The sparseness measure and archive update criterion create a process that is driven by a two measures: (1) spread out to cover the sp…	Novelty search is often portrayed as a purely “divergent”, objective-free process that endlessly explores a space. We refute this view by analysing two minimalist algorithmic variants—Simple Novelty Search EA (SNSEA) and Population-based SNSEA (PSNSEA)—that retain only the sparseness metric and an archive. Treating the search as optimisation over the space of archives, we prove that in any bounde…	Preliminary Analysis of Simple Novelty Search
	138	Genetic variation operators in grammar-guided genetic programming are fundamen_x0002_tal to guide the evolutionary process in search and optimization problems. However, they show some limitations, mainly derived from an unbalanced exploration and local-search trade-off. This paper presents an estimation of distribution algorithm for grammar-guided genetic programming to overcome this difficulty a…	We introduce SEDA (Smoothed Estimation of Distribution Algorithm), the first EDA for grammar-guided genetic programming (GGGP) that explicitly balances exploration and exploitation. SEDA unfolds the context-free grammar into a finite, depth-bounded tree graph (CFGE) whose meta-nodes store location-aware rule frequencies learned from selected parents. A tunable smoothing operator redistributes pro…	Estimation of Distribution Algorithm for Grammar-Guided Genetic Programming
	139	We propose a novel constraint-handling technique for the covariance matrix adaptation evolution strategy (CMA-ES). The proposed technique is aimed at solving explicitly constrained black-box continuous optimization problems, in which the explicit constraint is a constraint whereby the computational time for the constraint violation and its (numerical) gradient are negligible compared to that for …	The paper presents a novel constraint handling technique (CHT) called ARCH for solving explicitly constrained black-box optimization problems. The authors propose ARCH to address the challenge of handling constraints in optimization problems where the objective function is computationally expensive to evaluate, and constraints can be independently computed at a lower cost. ARCH is designed to be …	Adaptive Ranking-Based Constraint Handling for Explicitly Constrained Black-Box Optimization
	140	Active-set approaches are commonly used in algorithms for constrained numerical optimization. We propose that active-set techniques can beneficially be employed for evolutionary black-box optimization with explicit constraints and present an active_x0002_set evolution strategy. We experimentally evaluate its performance relative to those of several algorithms for constrained optimization and find…	This paper introduces an active-set evolution strategy ((1+1)-AS-ES) for explicitly constrained black-box optimization problems, where constraints are known and objective function evaluations are costly. The (1+1)-AS-ES employs a working set of inequality constraints treated as equality constraints, projecting offspring onto the reduced search space to ensure feasibility. Constraints are added to…	Active Sets for Explicitly Constrained Evolutionary Optimization
	141	Model management is an essential component in data-driven surrogate-assisted evo_x0002_lutionary optimization. In model management, the solutions with a large degree of uncertainty in approximation play an important role. They can strengthen the explo_x0002_ration ability of algorithms and improve the accuracy of surrogates. However, there is no theoretical method to measure the uncertainty of pr…	This paper proposes a novel uncertainty measure for the prediction of Non-Gaussian Process (Non-GP) surrogates, addressing the limitation of existing methods that cannot provide uncertainty information. The proposed Uncertainty Measure for Prediction (UMP) is formulated as a random field model, consisting of a regression function (Non-GP surrogate) and residual variation (uncertainty). The method…	An Uncertainty Measure for Prediction of Non-Gaussian Process Surrogates
	142	Reproducibility of experiments is a complex task in stochastic methods such as evolu_x0002_tionary algorithms or metaheuristics in general. Many works from the literature give general guidelines to favor reproducibility. However, none of them provide both a practical set of steps or software tools to help in this process. In this article, we pro_x0002_pose a practical methodology to favor reprodu…	This paper presents a practical methodology for reproducible experimentation in the context of stochastic algorithms, specifically applied to the Double-Row Facility Layout Problem (DRFLP). The authors propose a methodological approach that includes automated characterization and selection of test instances, automated configuration of the proposed algorithm, and public availability of source code…	A Practical Methodology for Reproducible Experimentation: An Application to the Double-Row Facility Layout Problem
	143	We present an empirical study of a range of evolutionary algorithms applied to var_x0002_ious noisy combinatorial optimisation problems. There are three sets of experiments. The first looks at several toy problems, such as OneMax and other linear problems. We find that UMDA and the Paired-Crossover Evolutionary Algorithm (PCEA) are the only ones able to cope robustly with noise, within a reasonab…	This paper presents an extensive empirical analysis of various evolutionary algorithms (EAs) and estimation of distribution algorithms (EDAs) on noisy combinatorial optimization problems. The study aims to identify which algorithms are most effective in solving realistic noisy combinatorial problems by comparing their performance on simple and complex noisy problems, including OneMax, WeightedLin…	Evolutionary and Estimation of Distribution Algorithms for Unconstrained, Constrained, and Multiobjective Noisy Combinatorial Optimisation Problems
	144	Thirty years, 1993–2023, is a huge time frame in science. We address some major developments in the field of evolutionary algorithms, with applications in parameter optimization, over these 30 years. These include the covariance matrix adaptation evolution strategy and some fast-growing fields such as multimodal optimization, surrogate-assisted optimization, multiobjective optimization, and autom…	This paper provides a comprehensive review of the advancements in evolutionary algorithms (EAs) for parameter optimization over the past three decades. The authors, led by Thomas H. W. Bäck, reflect on the significant developments in the field since their original work in the early 1990s, which saw the unification of various algorithmic branches into what is now known as Evolutionary Computation.…	Evolutionary Algorithms for Parameter Optimization—Thirty Years Later
	145	Multiobjective evolutionary algorithms are successfully applied in many real-world multiobjective optimization problems. As for many other AI methods, the theoretical understanding of these algorithms is lagging far behind their success in practice. In particular, previous theory work considers mostly easy problems that are composed of unimodal objectives. As a first step towards a deeper underst…	This paper presents a theoretical analysis of multiobjective evolutionary algorithms (MOEAs) on multimodal optimization problems, focusing on the OneJumpZeroJump benchmark. The authors design a bi-objective counterpart of the Jump function, called OneJumpZeroJumpn,k, to study how MOEAs cope with multimodal objectives. They prove that the simple evolutionary multiobjective optimizer (SEMO) cannot …	Theoretical Analyses of Multiobjective Evolutionary Algorithms on Multimodal Objectives
	146	For offline data-driven multiobjective optimization problems (MOPs), no new data is available during the optimization process. Approximation models (or surrogates) are first built using the provided offline data, and an optimizer, for example, a multiob_x0002_jective evolutionary algorithm, can then be utilized to find Pareto optimal solutions to the problem with surrogates as objective functions…	This paper presents a novel approach for solving offline data-driven continuous multiobjective optimization problems (MOPs) using treed Gaussian process regression (TGPR-MO) surrogates. Offline data-driven MOPs involve optimizing multiple conflicting objectives using only pre-collected data, without the ability to acquire new data during the optimization process. The proposed TGPR-MO surrogates c…	Treed Gaussian Process Regression for Solving Offline Data-Driven Continuous Multiobjective Optimization Problems
	147	Evolution-based neural architecture search methods have shown promising results, but they require high computational resources because these methods involve training each candidate architecture from scratch and then evaluating its fitness, which results in long search time. Covariance Matrix Adaptation Evolution Strategy (CMA-ES) has shown promising results in tuning hyperparameters of neural net…	This paper introduces CMANAS, a novel Neural Architecture Search (NAS) method that leverages the Covariance Matrix Adaptation Evolution Strategy (CMA-ES) to efficiently search for optimal neural architectures. Traditional NAS methods, including reinforcement learning and gradient-based approaches, often require extensive computational resources due to the need for training each architecture from …	Neural Architecture Search Using Covariance Matrix Adaptation Evolution Strategy
	148	Existing work on offline data-driven optimization mainly focuses on problems in static environments, and little attention has been paid to problems in dynamic environ_x0002_ments. Offline data-driven optimization in dynamic environments is a challenging problem because the distribution of collected data varies over time, requiring surrogate models and optimal solutions tracking with time. This pa…	This paper presents a data stream ensemble (DSE) assisted multifactorial evolutionary algorithm (MFEA) for solving dynamic offline data-driven optimization problems (DynODD). The proposed algorithm, termed DSE_MFS, leverages historical knowledge to adapt to changing environments and track moving optima. It constructs surrogate models using a data stream ensemble approach, which combines base lear…	A Data Stream Ensemble Assisted Multifactorial Evolutionary Algorithm for Offline Data-Driven Dynamic Optimization
	149	Novelty search is a powerful tool for finding diverse sets of objects in complicated spaces. Recent experiments on simplified versions of novelty search introduce the idea that novelty search happens at the level of the archive space, rather than individual points. The sparseness measure and archive update criterion create a process that is driven by a two measures: (1) spread out to cover the sp…	This paper provides a preliminary analysis of simple novelty search, a type of evolutionary algorithm used for exploring complex spaces to find a variety of solutions rather than optimizing an external objective function. The study investigates the claim that novelty search is inherently divergent and objectiveless by simplifying the algorithm and problem domain. It proposes an alternative view w…	Preliminary Analysis of Simple Novelty Search
	150	Genetic variation operators in grammar-guided genetic programming are fundamen_x0002_tal to guide the evolutionary process in search and optimization problems. However, they show some limitations, mainly derived from an unbalanced exploration and local-search trade-off. This paper presents an estimation of distribution algorithm for grammar-guided genetic programming to overcome this difficulty a…	This paper introduces a smoothed estimation of distribution algorithm (SEDA) for grammar-guided genetic programming (GGGP) to balance exploration and exploitation in evolutionary optimization. GGGP uses context-free grammars (CFGs) to define search spaces, but traditional GGGP methods like crossover and mutation operators often struggle with large search spaces, leading to premature convergence o…	Estimation of Distribution Algorithm for Grammar-Guided Genetic Programming

## Sheet: text features
	paper No.	Automated Readability Index (ARI)	Flesch Reading Ease	Gunning Fog Index	Flesch-Kincaid Grade Level	Coleman-Liau Index	SMOG Index	Linsear Write Readability Formula	FORCAST READABILITY FORMULA	AVERAGE READING LEVEL CONSENSUS CALC	Lexical Density	Diversity Analysis	category	human VS AI
lingJ1	1	23.97	13	24.1	21.02	15.22	17.61	28	12.97	20	0.589	0.672	1	1
human	2	21.98	2	22.2	19.42	19.66	16.59	21.08	13.69	19	0.689	0.707	1	1
	3	18.29	30	18.1	15.6	15.51	12.91	17.56	12.79	16	0.62	0.649	1	1
	4	18.21	28	18.3	16.25	14.58	13.32	18.78	12.62	16	0.556	0.612	1	1
	5	20.78	13	21.7	17.91	18.3	15.88	20.06	13.07	18	0.665	0.627	1	1
	6	20.82	18	21.1	17.98	16.67	15.35	21.61	12.27	18	0.583	0.591	1	1
	7	19.63	17	20.6	16.96	18.24	14.96	18.69	12.88	17	0.646	0.641	1	1
	8	20.07	23	19.1	17.53	15.4	15.97	21.36	13.39	18	0.717	0.5	1	1
	9	17.26	23	18.3	15.2	17.45	13.46	15.89	13.1	16	0.598	0.593	1	1
	10	18.33	35	17.8	15.32	14.89	12.91	18.88	11.69	16	0.638	51.85	1	1
	11	20.81	5	22.5	19.52	17.55	16.51	22	13.07	19	0.57	0.587	1	1
	12	27.63	3	26.6	23.43	17.78	19.04	32	12.92	23	0.594	0.684	1	1
	13	19.78	23	19.7	16.79	17.33	14.31	19.5	12.41	17	0.621	0.59	1	1
	14	18.73	23	21.3	16.7	15.57	15.54	20	12.75	17	0.615	0.581	1	1
	15	20.65	26	19.3	17.88	14.84	13.4	21.7	13	17	0.636	53.44	1	1
lingJ2	16	20.3	7	21	18.11	18.77	15.86	19.1	13.77	18	0.678	0.769	1	1
human	17	26.43	6	24.3	22.24	18.31	17.43	28.9	12.31	21	0.586	0.652	1	1
	18	17.9	21	18.8	15.87	16.96	13.82	16.94	13.25	16	0.67	0.72	1	1
	19	14.37	31	16.5	13.39	15.36	11.95	12.86	12.88	14	0.656	0.713	1	1
	20	17.15	4	17.3	15.96	21.03	12.33	11.11	14.13	16	0.705	0.713	1	1
	21	16.24	28	15.8	13.77	17.61	11.57	12.75	13.45	14	0.599	0.648	1	1
	22	27.13	0	26.4	22.42	19.83	19.04	28.38	13.67	22	0.705	0.74	1	1
	23	18.02	10	17.6	16.55	19.35	12.91	14.56	12.45	16	0.604	0.623	1	1
	24	16.92	14	18.1	15.8	18.43	12.91	13.91	12.73	16	0.64	0.585	1	1
	25	17.15	30	18.6	14.91	16.03	13.88	17.1	13.14	16	0.669	0.669	1	1
	26	17.98	22	20.1	15.84	17.41	14.54	17.56	12.79	17	0.639	0.612	1	1
	27	15.72	30	17.9	14.23	15.22	13.12	15.58	11.9	15	0.659	0.635	1	1
	28	20.25	28	20.2	17.27	14.97	14.34	21.9	11.84	17	0.595	0.646	1	1
	29	16.18	33	19.3	13.87	15.39	14.11	15.5	13.67	15	0.655	0.662	1	1
	30	19.82	15	22.5	17.75	17.78	16.26	21.14	12.58	18	0.63	0.609	1	1
J3	31	20.53	12	20.5	18.71	17.38	15.05	21	13.16	18	0.585	0.602	1	1
	32	25.24	6	24.2	21.49	18.38	17.61	27.5	12.66	21	0.571	0.588	1	1
	33	15.89	32	16.5	13.68	16.21	12.48	14.11	13.05	15	0.587	0.631	1	1
	34	19.22	23	20.4	16.56	16.81	15.58	20.33	12.55	17	0.663	0.719	1	1
	35	15.5	17	18.5	15.22	17.32	13.72	14.33	12.36	15	0.606	0.702	1	1
	36	18.78	21	18.7	16.6	16.6	13.61	18.14	12.67	16	0.624	0.584	1	1
	37	16.23	17	18.3	15.69	17	13.32	14.83	13.53	16	0.676	0.676	1	1
	38	28.18	-29	29.7	26.3	21.85	21.76	32.5	14.2	25	0.672	0.661	1	1
	39	24.25	-3	25.3	22.84	17.01	18.6	29	11.99	21	0.52	0.588	1	1
	40	15.04	29	17	13.63	16.26	12.26	13.35	12.16	14	0.635	0.708	1	1
	41	18.33	9	21.4	16.77	19.61	14.99	16.33	13.46	17	0.634	0.756	1	1
	42	26.52	2	27.6	23.58	16.24	20.08	33.63	11.75	23	0.599	0.674	1	1
	43	17.8	13	19.8	16.43	18.39	14.49	16.17	13.8	17	0.691	0.669	1	1
	44	25.41	-28	25.2	23.22	25.11	19.04	23.29	15.47	22	0.693	0.653	1	1
	45	15.01	36	18	13.3	14.57	13.52	15.35	12.46	15	0.61	0.59	1	1
J4	46	19.49	13	20.7	17.6	17.79	15.23	19.5	13.4	18	0.62	0.573	1	1
	47	24.63	6	24.2	21.5	17.65	17.47	26.88	13.48	21	0.655	0.683	1	1
	48	17.97	31	19.2	15.79	14.88	13.92	19.33	11.95	16	0.625	0.637	1	1
	49	16.48	39	15.3	13.45	15.31	10.95	14.57	12.45	14	0.595	0.608	1	1
	50	16.47	22	20.2	15.61	16.01	14.44	17.21	12.25	16	0.565	0.708	1	1
	51	15.7	38	16.9	13.6	14.41	12.35	15.86	11.46	14	0.613	0.65	1	1
	52	19.28	20	19.9	17.01	16.74	15.05	19.67	12.55	17	0.679	0.717	1	1
	53	15.79	40	16.9	13.31	14.66	10.95	14.57	12.55	14	0.669	0.657	1	1
	54	18.13	31	16.7	15.25	16.12	12.26	17.08	11.95	15	0.536	0.647	1	1
	55	17.5	18	18.4	15.97	17.31	14.4	16.81	12.28	16	0.669	0.611	1	1
	56	20.44	31	20.2	17.06	14.53	14.57	22.5	12.32	17	0.626	0.601	1	1
	57	22.27	-17	24.2	20.98	23.22	16.96	19.43	14.57	20	0.703	0.766	1	1
	58	15.52	39	18.4	13.95	13.04	13.61	17.14	12.19	15	0.613	0.637	1	1
	59	23.7	8	23.5	19.71	19.78	16.85	23.5	13.49	20	0.652	0.639	1	1
	60	22.9	15	22.1	18.6	18.96	16.06	22.2	13.36	19	0.72	0.593	1	1
J5	61	16.57	30	19.4	15.19	14.55	14.11	18.29	11.72	16	0.564	0.692	1	1
	62	16.83	25	19.2	15.63	15.22	13.99	17.11	13.66	16	0.635	0.659	1	1
	63	18.4	13	19.6	17.25	17.73	14.44	17.79	12.87	17	0.616	0.573	1	1
	64	19.26	22	20.4	16.84	16.61	15.62	20.5	12.36	17	0.662	0.662	1	1
	65	17.89	12	22.1	17.13	17.48	15.99	18.5	13.57	18	0.706	0.563	1	1
	66	23.64	1	24.7	20.42	20.49	17.93	24.19	14.03	21	0.701	0.556	1	1
	67	16.21	28	17.9	14.98	15.19	13.1	16.35	12.37	15	0.611	0.53	1	1
	68	17.5	21	20	16.17	16.28	15.09	18.31	13.22	17	0.628	0.59	1	1
	69	19.61	27	19.8	17.09	14.75	13.88	21	11.57	17	0.614	0.693	1	1
	70	20.41	6	23.1	19.31	17.44	16.76	22.17	13.27	19	0.641	0.683	1	1
	71	17.72	21	23.5	16.86	14.94	17.08	21.17	12.93	18	0.747	0.565	1	1
	72	19.85	7	22.2	18.74	17.86	16.09	20.92	13.22	18	0.675	0.592	1	1
	73	17.51	17	18.6	15.88	17.32	14.11	15.61	13.93	16	0.676	0.704	1	1
	74	17.56	34	19.4	15.48	13.75	14.26	20.13	11.77	16	0.584	0.527	1	1
	75	23.21	-7	23.5	21.17	20.96	17.24	22.69	13.58	20	0.653	0.653	1	1
J6	76	17.06	28	17	14.94	16.18	12.65	16.15	12.93	15	0.577	0.586	2	1
compt Q1	77	23.45	4	24.7	19.93	19.78	17.82	23.88	14.53	21	0.742	0.605	2	1
	78	26.25	-3	26.4	22.86	19.23	19.16	29.71	12.38	22	0.681	0.604	2	1
	79	18.35	20	19.3	16.63	16.78	14.31	18.5	13.08	17	0.613	0.552	2	1
	80	12.17	37	17.3	12.42	12.91	12.78	13.55	11.9	13	0.586	0.644	2	1
	81	17.04	29	19.4	15.5	14.68	14.23	18.6	12.77	16	0.601	0.597	2	1
	82	22.45	4	23.3	20.45	17.89	17.58	24.77	12.87	20	0.666	0.601	2	1
	83	18.68	27	19.6	15.87	16.33	14.11	18.56	12.5	17	0.662	0.623	2	1
	84	16.18	27	17.9	14.84	15.73	13.47	15.95	12.37	15	0.568	0.573	2	1
	85	21.19	-6	23.1	19.77	21	16.26	19.56	14.65	19	0.714	0.757	2	1
	86	20.93	8	23	19.22	17.66	16.96	22.79	12.65	19	0.636	0.646	2	1
	87	18.58	32	19.3	16.13	14.31	13.67	20.25	12.59	16	0.603	0.5955	2	1
	88	19.71	22	20.2	17.65	15.21	14.4	21	12.5	17	0.65	0.567	2	1
	89	21.16	13	21.6	18.54	17.84	15.71	21.5	13.58	19	0.682	0.58	2	1
	90	17.86	17	20.2	16.72	16.54	14.93	18.36	13.16	17	0.713	0.617	2	1
J7	91	23.33	-8	24.8	21.9	19.94	18.16	25.1	13.74	21	0.616	0.709	2	1
	92	18.63	10	22.4	18.02	16.8	16.76	20.75	13.18	18	0.677	0.646	2	1
	93	23.86	-6	24.5	21.65	20.25	17.61	24.6	13.09	21	0.618	0.638	2	1
	94	24.38	-10	25.6	22.08	20.89	18.94	25.67	14.37	22	0.69	0.649	2	1
	95	17.76	18	18.8	16.49	16.86	13.82	17.38	12.2	16	0.649	0.505	2	1
	96	14.84	21	19.3	14.81	15.8	13.86	14.72	13.33	15	0.648	0.698	2	1
	97	23.08	-8	25.8	21.66	19.7	18.67	25.07	13.59	21	0.628	0.643	2	1
	98	22.68	4	25.1	20.97	16.8	17.98	26.5	13.17	20	0.601	0.637	2	1
	99	18.61	19	20.1	16.78	17.04	14.87	18.72	13.18	17	0.667	0.577	2	1
	100	24.26	7	24.1	20.38	19.78	17.55	25.33	13.66	21	0.66	0.711	2	1
	101	20.96	2	24.6	18.62	20.84	17.24	20.19	14.42	20	0.678	0.661	2	1
	102	18.45	32	19.6	15.37	15.68	14.49	19.08	12.97	17	0.639	0.589	2	1
	103	18.65	11	21.2	16.95	19.23	15.23	17.36	13.84	17	0.74	0.76	2	1
	104	17.24	18	19.8	16.11	16.74	14.44	16.93	12.75	16	0.625	0.697	2	1
	105	19.47	14	19.1	17	18.85	13.95	17.21	12.88	17	0.713	0.719	2	1
J8	106	18.48	16	21.1	17.07	17.01	15.32	19.27	11.88	17	0.546	0.569	2	1
	107	18.46	15	20.9	16.99	17.51	15.05	18.42	13.23	17	0.616	0.591	2	1
	108	17.25	24	20.1	15.19	16.98	14.9	17.45	11.91	16	0.616	0.625	2	1
	109	18.95	16	20.4	17.46	16.44	14.68	19.58	13.12	17	0.675	0.688	2	1
	110	18.84	12	20.7	17.44	18.06	15.36	18.81	13.1	17	0.642	0.663	2	1
	111	20.36	7	21.3	18.08	19.75	15.96	19.45	13.62	18	0.716	0.695	2	1
	112	20.69	5	22	19.1	18.71	16.41	21.29	14.05	19	0.674	0.571	2	1
	113	16.16	31	16.5	14.43	15.37	12.26	15.44	13.26	15	0.682	0.687	2	1
	114	17.56	8	20.2	16.55	19.47	14.23	14.9	13.35	17	0.684	0.644	2	1
	115	15.97	25	17.3	14.75	16.32	12.62	14.78	13.12	15	0.619	0.652	2	1
	116	20.11	15	21.2	17.47	18.41	15.38	19.79	11.95	18	0.689	0.644	2	1
	117	16.93	19	18.1	15.76	16.83	13.18	15.56	13.25	16	0.653	0.653	2	1
	118	17.16	28	18.3	14.8	16.68	13.18	16.11	13.48	16	0.672	0.601	2	1
	119	18.14	14	20.2	15.93	19.37	14.46	15.55	13.19	17	0.719	0.584	2	1
	120	16.59	33	18	15.21	13.45	13.02	18.18	11.73	15	0.608	0.57	2	1
J9	121	16.37	25	17.9	15.45	15.43	13.26	16.71	11.75	15	0.568	0.586	2	1
	122	20.27	16	21	18.09	16.88	15.01	21	13.39	18	0.71	0.71	2	1
	123	16.41	18	19.9	15.96	16.71	14.11	16.38	12.77	16	0.59	0.735	2	1
	124	25.8	-11	26	22.22	22.99	18.75	25.58	14.72	22	0.728	0.689	2	1
	125	16.05	24	16.3	14.1	18.27	11.57	12.35	13.44	15	0.639	0.592	2	1
	126	22.02	11	20.2	18.47	19.94	14.68	20	14.07	18	0.65	0.558	2	1
	127	20.77	10	20.9	18.7	18.23	15.01	20.5	13.21	18	0.674	0.674	2	1
	128	20.41	7	20.9	19.03	17.61	15.75	21.17	12.68	18	0.623	0.629	2	1
	129	17.14	27	20.5	16.17	13.97	14.76	20.07	11.67	16	0.616	0.553	2	1
	130	18.07	4	22	18.61	17.23	16.06	19.6	13.9	18	0.62	0.628	2	1
	131	17.74	15	20.1	16.63	17.4	14.87	17.67	12.84	17	0.621	0.621	2	1
	132	16.44	31	17.8	15.44	13.2	12.91	18.17	11.27	15	0.515	0.494	2	1
	133	19.72	7	20.9	17.88	19.66	15.38	18.36	14.27	18	0.656	0.631	2	1
	134	16.14	25	18.8	15.04	15.89	13.52	16.17	13.09	16	0.589	0.628	2	1
	135	21.41	9	22.6	19.32	17.86	16.76	23.13	13.46	19	0.686	0.686	2	1
J10	136	17.61	18	19.3	16.38	16.71	14	17.3	12.04	16	0.57	0.601	2	1
	137	24.44	-5	24.8	22.43	18.63	18.16	26.92	13.28	21	0.657	0.681	2	1
	138	19.53	4	23.9	18.75	17.98	17.12	21.19	12.31	19	0.622	0.627	2	1
	139	20.01	19	20.4	17.06	17.87	14.68	19.5	12.53	17	0.618	0.543	2	1
	140	20.4	-5	22.1	19.45	21.07	15.58	18.33	13.18	19	0.652	0.742	2	1
	141	14.36	22	17.7	14.38	15.79	12.75	13.38	12.72	14	0.599	0.562	2	1
	142	14.05	30	15.5	14.24	13.56	12.09	14.81	11.56	14	0.556	0.609	2	1
	143	15.51	20	16.8	15.41	15.71	12.09	14.25	12.31	15	0.581	0.638	2	1
	144	18.68	13	20.4	17.13	17.61	14.92	18	12.64	17	0.604	0.683	2	1
	145	15.82	31	18	15.15	13.13	13.29	17.38	12.39	15	0.609	0.532	2	1
	146	18.55	20	20.3	16.45	17.02	14.87	18.83	12.76	17	0.651	0.52	2	1
	147	18.45	24	19.1	16.44	15.78	13.86	18.78	12.03	16	0.642	0.571	2	1
	148	17.34	16	18.9	16.44	16.77	14.11	17	12.81	16	0.605	0.544	2	1
	149	18.72	21	21	17.04	15.7	15.23	20.36	12.5	17	0.626	0.637	2	1
	150	19.94	0	22.8	18.48	20.62	16.04	18.33	13.61	19	0.651	0.615	2	1
ling Q1	1	20	3	22.6	19.06	19.47	16.26	20.36	13.88	19	0.649	0.638	3	2
AI	2	23.05	-7	23.2	20.92	21.2	16.76	21.75	14.28	20	0.669	0.6	3	2
	3	16.43	26	16.2	14.62	16.84	11.95	14.27	12.81	15	0.602	0.584	3	2
	4	19.13	23	19	16.79	16.23	13.99	19.17	12.9	17	0.605	0.588	3	2
	5	17.12	23	17.1	15.19	17.21	12.67	14.86	13.76	15	0.633	0.637	3	2
	6	17.37	21	17.5	15.53	17.28	13.05	15.33	13.86	16	0.628	0.66	3	2
	7	18.98	13	19.5	17.12	18.38	14.11	17.33	13.49	17	0.678	0.58	3	2
	8	33.66	-6	30.5	28.27	16.05	19.88	40.25	12.5	26	0.693	0.482	3	2
	9	20.14	8	20.2	17.41	20.6	14.74	17.22	13.78	18	0.699	0.622	3	2
	10	19.17	25	19.2	16.76	15.84	13.78	19.64	12.96	17	0.628	0.561	3	2
	11	18.49	13	19.5	16.99	18.19	14.38	17.35	13.33	17	0.6	0.555	3	2
	12	20.57	18	20.7	18.47	15.73	15.07	22.29	12.74	18	0.576	0.576	3	2
	13	19.87	20	20.5	16.89	17.62	15.23	19.89	12.21	17	0.643	0.566	3	2
	14	18.46	10	21.1	16.94	18.82	15.36	17.19	13.23	17	0.628	0.665	3	2
	15	22.09	10	20.9	19.09	18.9	15.23	21.57	13.31	19	0.618	0.603	3	2
lingJ2	16	17.46	25	18.4	14.96	17.52	13.48	15.54	13.91	16	0.657	0.605	3	2
AI	17	21.46	6	19.8	18.3	21.16	14.34	17.9	14.18	18	0.693	0.613	3	2
	18	19.48	10	19.7	17.12	19.98	14.21	16.58	14.01	17	0.686	0.554	3	2
	19	19.2	15	19.8	16.97	18.65	14.87	18	13.37	17	0.683	0.644	3	2
	20	21.73	0	21.7	19.33	20.67	16.16	20.1	13.6	19	0.654	0.602	3	2
	21	21.84	4	20.9	18.61	21.53	15.46	19	14.11	19	0.688	0.591	3	2
	22	21.3	2	21.7	18.38	21.76	15.81	18.33	14.32	19	0.687	0.652	3	2
	23	18.61	18	17.3	16.25	18.64	12.77	15.83	12.84	16	0.675	0.574	3	2
	24	19.66	14	19.1	16.82	19.56	13.86	16.83	12.87	17	0.702	0.561	3	2
	25	16.63	31	19.2	14.53	16.01	13.8	16.64	12.44	16	0.659	0.599	3	2
	26	20.41	11	19.9	17.54	19.85	14.68	18.04	13.76	18	0.688	0.563	3	2
	27	17.66	30	17.5	14.75	16.64	12.77	16.39	12.93	16	0.644	0.49	3	2
	28	17.25	34	16.9	14.6	15.21	12.62	16.61	12.84	15	0.679	0.62	3	2
	29	17.03	29	19.1	14.78	16.09	14.02	16.46	13.23	16	0.623	0.515	3	2
	30	18.78	14	21.9	16.83	18.88	15.93	18.56	13.48	18	0.68	0.57	3	2
lingJ3	31	20.49	5	22	18.53	19.72	16.08	19.77	13.69	19	0.659	0.602	3	2
Ai	32	21.76	11	21.6	18.58	19.41	15.97	21.5	13.01	19	0.601	0.596	3	2
	33	19.41	17	18.5	17.31	17.5	13.52	18.13	13.23	17	0.607	0.631	3	2
	34	19.89	22	20.1	16.74	17.62	14.99	19.83	12.28	17	0.609	0.583	3	2
	35	20.9	11	22.7	18.44	18.43	16.76	21.94	12.53	19	0.609	0.614	3	2
	36	19.22	24	17.5	15.83	18.09	12.75	16.81	13.36	16	0.646	0.594	3	2
	37	22.26	-3	24.3	20.72	19.62	17.64	23.36	13.76	20	0.66	0.645	3	2
	38	22.6	-8	25.2	21.16	20.38	18.26	23.72	14.33	21	0.675	0.557	3	2
	39	23.98	-12	26	22.09	21.35	18.79	25.07	13.13	21	0.607	0.652	3	2
	40	19.21	15	21.4	17.14	17.9	15.81	19.5	12.6	18	0.645	0.641	3	2
	41	23.26	0	25.9	20.58	19.87	18.67	25.29	13.45	21	0.636	0.607	3	2
	42	20.64	8	22.6	19.28	17.49	16.83	22.79	12.84	19	0.608	0.628	3	2
	43	19.42	7	19.6	17.17	20.66	14.11	15.69	14.38	17	0.731	0.542	3	2
	44	24.2	-19	24.7	21.89	24.11	17.98	21，9	14.55	21	0.686	0.62	3	2
	45	18.71	24	19.8	16.33	16.47	14.74	19.06	13.18	17	0.654	0.576	3	2
lingJ4	46	21.3	1	23.4	19.86	19.12	17.12	22.31	13.58	20	0.642	0.558	3	2
Ai	47	24.32	12	23.7	19.95	18.65	17.24	25.56	13.22	20	0.678	0.526	3	2
	48	18.08	21	18.9	16.33	16.71	13.72	17.61	12.26	16	0.63	0.502	3	2
	49	21.87	17	20.4	18.1	18.6	14.87	21.08	13.49	18	0.646	0.669	3	2
	50	20.62	12	21.2	18.18	18.43	15.83	20.79	13.39	18	0.636	0.615	3	2
	51	18.57	20	20.6	16.74	16.66	14.96	19.31	12.32	17	0.64	0.571	3	2
	52	18.72	19	19	16.76	17.05	14.26	18.44	12.99	17	0.678	0.618	3	2
	53	17.25	24	17	15.16	17.21	12.41	15.15	13.36	15	0.656	0.533	3	2
	54	21.08	10	19.9	17.95	20.24	15.01	19.05	13.2	18	0.596	0.559	3	2
	55	18.19	23	17.7	15.66	17.52	13.82	17.06	12.54	16	0.669	0.58	3	2
	56	19.63	30	17.5	16.51	14.94	12.75	19.56	12.94	16	0.641	0.536	3	2
	57	22.51	-3	23.6	20.37	20.56	17.24	22.5	13.55	20	0.623	0.574	3	2
	58	16.89	24	19.2	15.28	16.41	13.94	16.54	12.98	16	0.641	0.528	3	2
	59	20.22	15	21.2	17.81	17.81	15.44	20.3	13.01	18	0.639	0.551	3	2
	60	18.73	10	20.1	17.13	18.73	14.98	17.15	13.66	17	0.708	0.581	3	2
lingJ5	61	19.24	10	23	17.86	18.12	16.55	20.29	13.34	18	0.624	0.521	3	2
Ai	62	20.94	0	21.5	19.44	19.8	15.75	19.8	14.62	19	0.637	0.581	3	2
	63	17.64	14	18.9	16.67	17.46	13.8	16.5	13.69	16	0.647	0.602	3	2
	64	17.47	23	18.9	15.55	17.11	14.49	17.17	12.95	16	0.673	0.508	3	2
	65	17.92	13	21.7	17.13	17.07	15.84	18.92	13.21	17	0.639	0.569	3	2
	66	22.01	-8	25.4	20.73	20.97	18.31	22.92	13.53	21	0.699	0.622	3	2
	67	19.7	17	20.2	16.55	19.13	14.87	17.83	14.13	17	0.732	0.688	3	2
	68	17.95	19	18.9	16.16	17.41	14.44	17.36	13.31	17	0.628	0.654	3	2
	69	17.8	17	18.7	15.98	18.22	13.82	16.06	12.91	16	0.697	0.655	3	2
	70	20.13	12	21.8	18.46	17.28	16.26	21.5	13.39	18	0.705	0.679	3	2
	71	20.72	4	23.4	18.73	19.85	17.1	20.79	13.03	19	0.712	0.612	3	2
	72	17.66	18	20.8	16.29	17.32	15.09	18	12.42	17	0.646	0.601	3	2
	73	19.35	4	19.8	17.85	20.1	14.74	17	13.46	17	0.638	0.649	3	2
	74	18.91	30	19.8	16.21	15.22	14.49	20.44	12.24	17	0.63	0.529	3	2
	75	18.47	15	18.4	16.44	18.72	13.47	16.14	12.98	16	0.634	0.596	3	2
compt J6	76	19.89	9	22.1	18.42	17.91	16.41	21.07	13.29	18	0.635	0.591	4	2
ai	77	21.16	10	21.9	18.97	17.88	15.88	21.63	13.97	19	0.672	0.62	4	2
	78	24.02	-3	24.2	20.65	21.55	17.64	23.5	13.79	21	0.758	0.702	4	2
	79	21.59	6	22.2	19.29	18.84	16.76	22.25	14.43	19	0.737	0.665	4	2
	80	17.88	23	19.9	16.25	15.74	14.9	18.85	13.25	17	0.689	0.578	4	2
	81	20.21	22	22.4	17.35	16.58	16.43	22.33	13.32	18	0.694	0.624	4	2
	82	20.6	15	22.1	18.65	16.12	15.97	22.79	12.92	18	0.685	0.596	4	2
	83	17.91	23	18.4	15.6	17.25	13.57	16.62	13.2	16	0.663	0.526	4	2
	84	19.71	15	20.7	17.68	17.53	15.38	20.29	13.51	18	0.638	0.546	4	2
	85	20.57	3	21.2	18.88	19.57	15.23	19.2	14.96	19	0.705	0.689	4	2
	86	19.98	6	22.7	18.83	18.12	16.43	21.08	12.88	19	0.647	0.647	4	2
	87	16.64	33	16.7	14.25	15.93	12.26	15.83	13.05	15	0.669	0.632	4	2
	88	20.66	7	21.7	18.82	18.61	15.75	20.42	14.08	19	0.736	0.667	4	2
	89	18.39	8	19.3	16.95	19.7	13.72	15.21	14.1	17	0.751	0.642	4	2
	90	18.94	13	21.3	17.31	17.7	15.4	18.75	13.71	18	73.45	0.727	4	2
compt J7	91	21.06	-4	22.7	20.19	19.74	16.92	21.42	13.92	19	0.667	0.641	4	2
AI	92	19.56	8	22.7	17.84	19.07	16.48	19.72	13.48	18	0.671	0.522	4	2
	93	18.8	9	19.6	17.7	18.24	14.34	17.7	12.76	17	0.648	0.578	4	2
	94	18.16	13	19.3	16.52	18.74	14.44	16.36	14.58	17	0.708	0.715	4	2
	95	17.52	25	18.3	15.49	16.56	13.67	17.19	12.02	16	0.695	0.545	4	2
	96	18.71	13	22.1	17.24	17.76	15.7	19	14.26	18	0.66	0.622	4	2
	97	19.2	-4	22.7	18.48	20.86	15.46	16.5	13.43	18	0.641	0.594	4	2
	98	21.53	-3	22.9	20.27	19.58	16.92	21.83	13.58	20	0.654	0.648	4	2
	99	16.61	27	17	14.92	16.01	12.59	15.25	13.91	15	0.665	0.574	4	2
	100	22.94	8	22.8	19.37	19.53	16.69	22.79	13.85	20	0.678	0.6	4	2
	101	19.39	8	22.1	17.45	19.74	16.01	18.46	13.49	18	0.616	0.523	4	2
	102	18.97	20	19.4	16.9	16.65	14.4	19.13	13.22	17	0.649	0.63	4	2
	103	18.97	9	21.4	17.66	18.58	15.7	18.78	13.31	18	0.681	0.627	4	2
	104	25.64	1	26.8	22.68	17.39	19.04	30.1	12.81	22	0.635	0.62	4	2
	105	21.74	8	20.6	19.36	18.34	15.12	21.35	13.17	19	0.669	0.538	4	2
compt J8	106	22.7	-4	23.7	20.77	20.02	17.36	23.06	13.5	20	0.647	0.634	4	2
AI	107	22.17	11	23.2	19.2	18.16	16.96	23.57	13.36	20	0.716	0.645	4	2
	108	17.42	25	19.1	15.4	16.65	13.72	17	12.72	16	0.637	0.686	4	2
	109	19.86	3	21.4	19.19	18.09	16.09	20.25	14.12	18	0.68	0.647	4	2
	110	21.91	-3	24	19.35	21.87	17.36	20.5	14.62	20	0.73	0.659	4	2
	111	20.11	5	20.6	18.18	20.06	15.38	18.57	13.81	18	0.713	0.688	4	2
	112	20.61	6	22.1	18.9	19.06	16.66	21.3	14.3	19	0.705	0.62	4	2
	113	20.13	9	21.2	19.09	16.95	15.65	21.5	14.08	18	0.704	0.725	4	2
	114	21.01	3	23.2	18.73	20.39	16.69	20.36	12.99	19	0.701	0.671	4	2
	115	22.88	0	24.1	20.15	20.61	17.55	23.17	13.58	20	0.735	0.711	4	2
	116	19	16	19.3	16.38	19.2	13.97	16.69	12.2	17	0.699	0.688	4	2
	117	19.66	11	19.9	16.87	20.58	14.11	16.06	14.24	17	0.768	0.695	4	2
	118	20.2	6	20.9	17.85	21	15.23	17.8	14.44	18	0.704	0.75	4	2
	119	18.69	10	19.2	16.41	20.28	13.99	15.11	14.22	17	0.711	0.627	4	2
	120	18.38	15	20.6	17.4	16.43	15.36	19.69	13.06	17	0.687	0.682	4	2
compt J9	121	19.25	-1	21.7	18.88	19.27	15.88	18.75	13.51	18	0.624	0.618	4	2
AI	122	17.31	18	20	16.05	17.08	14.26	16.69	13.81	16	0.698	0.657	4	2
	123	19.67	-2	21.6	18.66	20.7	15.23	17.29	14.9	18	0.715	0.66	4	2
	124	20.51	2	21	18.13	21.69	15.23	17.44	14.43	18	0.685	0.667	4	2
	125	19.31	20	17.9	16.16	19.26	12.91	16.33	13.27	16	0.64	0.588	4	2
	126	21.18	12	19.9	17.99	19.89	14.34	19	14.49	18	0.695	0.68	4	2
	127	19.45	19	19.8	16.94	17.81	15.07	18.36	14.66	17	0.746	0.621	4	2
	128	20.53	-7	21.3	19.7	21.01	15.53	18.21	14.22	19	0.699	0.614	4	2
	129	16.17	27	20.1	15.15	15.32	14.54	17.59	12.17	16	0.602	0.476	4	2
	130	19.3	15	21.7	18.13	16.06	16.08	21.77	12.94	18	0.629	0.505	4	2
	131	17.76	16	18.9	16.21	17.95	13.84	16.29	13.69	16	0.669	0.529	4	2
	132	16.94	31	17.5	15.33	14.37	12.91	17.77	11.89	15	0.609	0.544	4	2
	133	24.45	-14	25.1	21.46	23.38	18.16	22.67	15.07	21	0.704	0.711	4	2
	134	19.62	16	21.2	17.44	17.57	15.38	20.14	13.41	18	0.659	0.626	4	2
	135	21.5	11	22.1	19.44	16.92	16.01	23.31	13.19	19	0.687	0.534	4	2
compt J10	136	19.01	19	19.1	17.02	16.56	13.97	18.88	12	17	0.596	0.591	4	2
AI	137	21.3	8	21.6	19.28	17.97	15.68	21.64	13.37	19	0.658	0.673	4	2
	138	20.92	12	24.2	18.85	17.38	17.7	23.75	12.33	19	0.686	0.733	4	2
	139	24.52	3	23.8	20.67	20.43	17.39	24.92	13.21	21	0.658	0.6	4	2
	140	20.23	15	21.8	18.17	17.05	15.65	21.1	12.66	18	0.66	0.639	4	2
	141	20.95	6	22.8	19.35	18.07	16.83	22.64	12.77	19	0.619	0.548	4	2
	142	24.98	-4	24.9	22.1	19.68	19.88	27.2	15.54	22	0.625	0.619	4	2
	143	23.2	-7	24.6	21.21	20.79	17.82	23.5	13.95	21	0.67	0.589	4	2
	144	18.85	-4	21.7	18.62	20.16	15.45	16.89	13.99	18	0.663	0.652	4	2
	145	18.87	10	19.7	17.42	18.46	14.54	17.69	13.12	17	0.645	0.602	4	2
	146	19.35	15	20.5	17.03	18.55	14.93	18.64	13.36	17	0.706	0.546	4	2
	147	19.29	13	20.8	17.58	17.93	15.32	19.09	13.11	18	0.663	0.615	4	2
	148	19.62	11	20.1	17.42	19.29	14.6	17.93	13.57	18	0.727	0.658	4	2
	149	17.05	25	18.9	15.4	16.24	13.88	17.25	12.27	16	0.581	0.603	4	2
	150	18.44	19	19.7	15.98	18.54	14.49	17.17	12.92	17	0.687	0.631	4	2
